# Supplementary material for: Proxy-based model to assess the relative contribution of ballast water and biofouling’s potential propagule pressure and prioritize vessel inspections
Source: PLoS One. 2021 Jul 1;16(7):e0247538. doi: 10.1371/journal.pone.0247538 (PMC8248655; doi:10.1371/journal.pone.0247538)
Supplement: S1 Dataset — (XLSX) [file pone.0247538.s001.xlsx]

## Sheet: CA2018
ID	IMONumber	VesselName	VT	GrossTon	ArrivalDate	ArrivalPort	BWD	year	Region	TWSA
1	9597563	APL SANTIAGO	Container	109712	2018-01-01	Oakland	0	2018	Northern California	21971.2
2	9704996	MSC JULIE	Container	95403	2018-01-01	LA/LB	0	2018	Southern California	20063.1
3	9665748	POLARIS VOYAGER	Tanker	85147	2018-01-01	Richmond	0	2018	Northern California	19411.7
4	9466570	ADVANTAGE START	Tanker	83850	2018-01-01	LA/LB	0	2018	Southern California	19230.7
5	9169689	DS WARRIOR	Tanker	79669	2018-01-01	LA/LB	0	2018	Southern California	18639.4
6	9247754	NYK APHRODITE	Container	75484	2018-01-01	Oakland	0	2018	Northern California	17229.7
7	9053878	CARNIVAL IMAGINATION	Passenger	70367	2018-01-01	Avalon/Catalina	0	2018	Southern California	16233.1
8	9453999	PARAMOUNT HYDRA	Tanker	62851	2018-01-01	LA/LB	0	2018	Southern California	16127.4
9	9785720	AQUASURAZO	Tanker	61888	2018-01-01	LA/LB	0	2018	Southern California	15976.1
10	5501	550-1/Sea Reliance	ATB	10658	2018-01-01	Carquinez	8946	2018	Northern California	7388.88
11	9239628	SEAWAYS GOLDMAR	Tanker	40343	2018-01-01	Carquinez	0	2018	Northern California	12303.2
12	9684988	HOEGH TRIGGER	RO-RO	76420	2018-01-01	Richmond	0	2018	Northern California	10679.6
13	9399909	OMODOS	Tanker	30040	2018-01-01	San Francisco	0	2018	Northern California	10276.2
14	9629706	NORD STEADY	Tanker	29983	2018-01-01	San Francisco	0	2018	Northern California	10264.3
15	9353539	OVERSEAS LOS ANGELES	Tanker	29242	2018-01-01	Carquinez	0	2018	Northern California	10108.6
16	9619684	MARJORIE C	RO-RO	47279	2018-01-01	LA/LB	2282.1	2018	Southern California	8276.41
17	9604926	EUPHRATES HIGHWAY	RO-RO	59447	2018-01-01	Carquinez	0	2018	Northern California	9346.44
18	9672208	DAIWAN ACE	Bulker	21514	2018-01-01	San Francisco	0	2018	Northern California	8560.31
19	7802718	KAUAI	Container	25640	2018-01-01	Oakland	0	2018	Northern California	8539.28
20	9141807	WORLD ODYSSEY	Passenger	22496	2018-01-01	San Diego	0	2018	Southern California	7347.59
21	9739329	CTG MERCURY	Tanker	17139	2018-01-01	Richmond	0	2018	Northern California	7295.31
22	9517903	STAR CARE	General	14022	2018-01-01	Hueneme	0	2018	Southern California	5178.25
23	1180901	DRAKES BAY/JOSEPH SAUSE	Barge+Tug	6932	2018-01-01	LA/LB	0	2018	Southern California	3469.96
24	9586423	ULUSOY-12	Bulker	43717	2018-01-02	Stockton	27033.9	2018	Northern California	13375.2
25	9502958	MAERSK ENSENADA	Container	141754	2018-01-02	LA/LB	0	2018	Southern California	25953.6
26	9334923	COSCO OCEANIA	Container	115776	2018-01-02	LA/LB	0	2018	Southern California	22753.2
27	9104005	GRAND PRINCESS	Passenger	107517	2018-01-02	San Francisco	865	2018	Northern California	21796
28	9308510	COSCO HELLAS	Container	109149	2018-01-02	LA/LB	0	2018	Southern California	21897.8
29	9359038	GUSTAV MAERSK	Container	99002	2018-01-02	Oakland	0	2018	Northern California	20551.9
30	9604122	EVER LOTUS	Container	98830	2018-01-02	LA/LB	0	2018	Southern California	20528.7
31	9302891	GUNVOR MAERSK	Container	98648	2018-01-02	LA/LB	0	2018	Southern California	20504.1
32	9315379	ARCHIMIDIS	Container	89776	2018-01-02	LA/LB	0	2018	Southern California	19285.6
33	9417270	OOCL LUXEMBOURG	Container	89010	2018-01-02	LA/LB	0	2018	Southern California	19178.5
34	9229831	YANTIAN EXPRESS	Container	88493	2018-01-02	LA/LB	0	2018	Southern California	19106
35	9779379	MARAN HERMIONE	Tanker	82908	2018-01-02	El Segundo	0	2018	Southern California	19098.5
36	9388352	MOL CONTINUITY	Container	88089	2018-01-02	Oakland	0	2018	Northern California	19049.2
37	9475650	MOL MISSION	Container	78316	2018-01-02	LA/LB	0	2018	Southern California	17647.2
38	9241322	EVER EXCEL	Container	76067	2018-01-02	LA/LB	0	2018	Southern California	17316.1
39	9300415	EVER SMILE	Container	75246	2018-01-02	Oakland	0	2018	Northern California	17194.3
40	9312755	SM LONG BEACH	Container	74962	2018-01-02	LA/LB	0	2018	Southern California	17152.1
41	9438523	YM MANDATE	Container	73675	2018-01-02	LA/LB	0	2018	Southern California	16960.1
42	9087489	CARNIVAL INSPIRATION	Passenger	70367	2018-01-02	LA/LB	1126.9	2018	Southern California	16233.1
43	9642095	CALIFORNIA	Tanker	62318	2018-01-02	San Francisco	390	2018	Northern California	16043.8
44	9786580	DONGBANG GIANT NO. 7	General	17346	2018-01-02	LA/LB	15643.4	2018	Southern California	5849.3
45	9074535	APL KOREA	Container	64502	2018-01-02	LA/LB	0	2018	Southern California	15555.6
46	9672222	DAIWAN CHAMPION	Bulker	21525	2018-01-02	LA/LB	10009.9	2018	Southern California	8563.07
47	9550682	UACC FALCON	Tanker	42010	2018-01-02	LA/LB	0	2018	Southern California	12611.1
48	9299563	PGC MARINA	Tanker	40690	2018-01-02	Richmond	0	2018	Northern California	12367.7
49	9408102	PELICAN STATE	Tanker	29527	2018-01-02	Richmond	414	2018	Northern California	10168.7
50	9131369	MISSISSIPPI VOYAGER	Tanker	30415	2018-01-02	LA/LB	0	2018	Southern California	10354.3
51	9629706	NORD STEADY	Tanker	29983	2018-01-02	Richmond	0	2018	Northern California	10264.3
52	9353539	OVERSEAS LOS ANGELES	Tanker	29242	2018-01-02	Richmond	0	2018	Northern California	10108.6
53	9702431	GLOVIS SPLENDOR	RO-RO	64546	2018-01-02	San Francisco	0	2018	Northern California	9763.84
54	9516753	POLYNESIA	Container	18358	2018-01-02	LA/LB	4255	2018	Southern California	6872.21
55	9344045	WORLD SWAN II	General	39894	2018-01-02	LA/LB	0	2018	Southern California	9425.2
57	9565560	DALIAN HIGHWAY	RO-RO	58535	2018-01-02	Carquinez	0	2018	Northern California	9270.04
56	9646730	ASTURCON	Bulker	24247	2018-01-02	Stockton	0	2018	Northern California	9229.51
58	9406764	NYK MARIA	Container	27003	2018-01-02	LA/LB	0	2018	Southern California	8831.71
59	9383247	SEALAND PHILADELPHIA	Container	26435	2018-01-02	Hueneme	0	2018	Southern California	8710.49
60	9672208	DAIWAN ACE	Bulker	21514	2018-01-02	Stockton	0	2018	Northern California	8560.31
61	9323780	COLORADO HIGHWAY	RO-RO	44382	2018-01-02	Richmond	0	2018	Northern California	8003.19
62	9542295	GARDENIA ACE	RO-RO	43810	2018-01-02	LA/LB	0	2018	Southern California	7948.26
63	9403281	BERGAMOT ACE	RO-RO	42401	2018-01-02	San Diego	0	2018	Southern California	7811.51
64	9805324	SALINAS	General	21282	2018-01-02	LA/LB	0	2018	Southern California	6576.22
65	1161472	SUNSET BAY/MIKIONA	Barge+Tug	8048	2018-01-02	LA/LB	0	2018	Southern California	4004.25
66	9685358	MOL BREEZE	Container	113042	2018-01-03	LA/LB	0	2018	Southern California	22402.4
67	9192363	STAR PRINCESS	Passenger	108977	2018-01-03	LA/LB	0	2018	Southern California	22001.3
68	9399909	OMODOS	Tanker	30040	2018-01-03	Richmond	16595.1	2018	Northern California	10276.2
69	9395161	HONG KONG BRIDGE	Container	98747	2018-01-03	LA/LB	0	2018	Southern California	20517.5
70	9302877	GUDRUN MAERSK	Container	98648	2018-01-03	Oakland	0	2018	Northern California	20504.1
71	9710438	MSC CHANNE	Container	95403	2018-01-03	LA/LB	0	2018	Southern California	20063.1
72	9221281	OOSTERDAM	Passenger	82820	2018-01-03	San Diego	0	2018	Southern California	18179.9
73	9463085	HYUNDAI VANCOUVER	Container	71821	2018-01-03	LA/LB	0	2018	Southern California	16681.4
74	9785720	AQUASURAZO	Tanker	61888	2018-01-03	Carquinez	0	2018	Northern California	15976.1
75	9592240	AQUALEGEND	Tanker	61237	2018-01-03	LA/LB	0	2018	Southern California	15873.3
76	9659751	BUNUN ELEGANCE	Bulker	27440	2018-01-03	Carquinez	8652	2018	Northern California	9976.86
77	9422392	ZARUMA	Tanker	57258	2018-01-03	Carquinez	0	2018	Northern California	15235.4
78	9408126	EMPIRE STATE	Tanker	29527	2018-01-03	Carquinez	6881	2018	Northern California	10168.7
79	9337652	NYK DELPHINUS	Container	55487	2018-01-03	LA/LB	0	2018	Southern California	14105.3
80	9200811	OAKLAND EXPRESS	Container	54437	2018-01-03	Oakland	0	2018	Northern California	13931.2
81	9333838	MOL EXPERIENCE	Container	54098	2018-01-03	Oakland	0	2018	Northern California	13874.7
82	9309617	BLUE BAIE	Bulker	19799	2018-01-03	Sacramento	6865.52	2018	Northern California	8124.23
83	9463279	BANGKOK BRIDGE	Container	44234	2018-01-03	LA/LB	0	2018	Southern California	12172.8
84	9463293	BEAR MOUNTAIN BRIDGE	Container	44234	2018-01-03	Oakland	0	2018	Northern California	12172.8
85	9256016	MAYA	Tanker	39085	2018-01-03	LA/LB	0	2018	Southern California	12067.5
86	9265354	AZTEC	Tanker	39085	2018-01-03	LA/LB	0	2018	Southern California	12067.5
87	9445588	ANL WARRAGUL	Container	41358	2018-01-03	Oakland	0	2018	Northern California	11652.2
88	7907996	MAHIMAHI	Container	37811	2018-01-03	Oakland	0	2018	Northern California	10992.4
89	9722302	THEBEN	RO-RO	75283	2018-01-03	LA/LB	0	2018	Southern California	10595
90	9659751	BUNUN ELEGANCE	Bulker	27440	2018-01-03	San Francisco	0	2018	Northern California	9976.86
91	9725380	XING ZUN HAI	Bulker	24991	2018-01-03	San Francisco	0	2018	Northern California	9406.76
92	7617890	HORIZON PACIFIC	Container	28219	2018-01-03	Oakland	0	2018	Northern California	9088.26
93	9760548	DIVA	Tanker	22987	2018-01-03	San Francisco	0	2018	Northern California	8727.31
94	9760548	DIVA	Tanker	22987	2018-01-03	Stockton	0	2018	Northern California	8727.31
95	9383247	SEALAND PHILADELPHIA	Container	26435	2018-01-03	LA/LB	0	2018	Southern California	8710.49
96	9344679	CAP PALLISER	Container	22914	2018-01-03	LA/LB	0	2018	Southern California	7937.53
97	9357119	CHIQUITA PROGRESS	Container	22801	2018-01-03	Hueneme	0	2018	Southern California	7912.06
98	9403281	BERGAMOT ACE	RO-RO	42401	2018-01-03	LA/LB	0	2018	Southern California	7811.51
99	6502	650-2/Gulf Reliance	ATB	12097	2018-01-03	LA/LB	0	2018	Southern California	7391.84
100	1193404	MONTEREY BAY/KLIHYAM	Barge+Tug	7070	2018-01-03	LA/LB	0	2018	Southern California	3594.88
101	9597537	APL HOUSTON	Container	109712	2018-01-04	LA/LB	0	2018	Southern California	21971.2
102	9314258	CSCL LONG BEACH	Container	108069	2018-01-04	LA/LB	0	2018	Southern California	21756.7
103	9395159	HAMBURG BRIDGE	Container	98747	2018-01-04	Oakland	0	2018	Northern California	20517.5
104	9613599	OOCL HO CHI MINH CITY	Container	91499	2018-01-04	LA/LB	0	2018	Southern California	19525.4
105	9304629	RIDGEBURY NICHOLAS A	Tanker	83722	2018-01-04	El Segundo	0	2018	Southern California	19212.7
106	9053878	CARNIVAL IMAGINATION	Passenger	70367	2018-01-04	LA/LB	1159.9	2018	Southern California	16233.1
107	9626314	RESOLUTE BAY	Bulker	22664	2018-01-04	LA/LB	10367	2018	Southern California	8845.53
108	9337676	NYK DENEB	Container	55487	2018-01-04	LA/LB	0	2018	Southern California	14105.3
109	9138094	SHEILA ANN	Bulker	41428	2018-01-04	Richmond	0	2018	Northern California	12930
110	9330343	LONDON STAR	Tanker	41966	2018-01-04	Carquinez	0	2018	Northern California	12603
111	9725433	VIKING SUN	Passenger	47842	2018-01-04	LA/LB	0	2018	Southern California	12414.6
112	9603805	STAR LUSTER	Bulker	37447	2018-01-04	San Diego	0	2018	Southern California	12133.4
113	9408138	EVERGREEN STATE	Tanker	29606	2018-01-04	LA/LB	0	2018	Southern California	10185.3
114	9355185	PRIMROSE ACE	RO-RO	59952	2018-01-04	LA/LB	0	2018	Southern California	9388.51
115	9760653	CEBU ISLAND	Bulker	23887	2018-01-04	LA/LB	0	2018	Southern California	9143.03
116	7617890	HORIZON PACIFIC	Container	28219	2018-01-04	LA/LB	0	2018	Southern California	9088.26
117	8913514	JINSEI MARU	RO-RO	55489	2018-01-04	LA/LB	0	2018	Southern California	9010.74
118	9490301	FUJI GALAXY	Tanker	16399	2018-01-04	San Francisco	846	2018	Northern California	7101.36
119	9516753	POLYNESIA	Container	18358	2018-01-04	Oakland	650	2018	Northern California	6872.21
120	1195521	MORRO BAY/COCHISE	Barge+Tug	4782	2018-01-04	San Francisco	0	2018	Northern California	2863.17
121	9710438	MSC CHANNE	Container	95403	2018-01-05	Oakland	0	2018	Northern California	20063.1
122	9229659	CORAL PRINCESS	Passenger	91627	2018-01-05	LA/LB	0	2018	Southern California	19502.9
123	9206114	POLAR DISCOVERY	Tanker	85387	2018-01-05	LA/LB	0	2018	Southern California	19445.1
124	9665736	PEGASUS VOYAGER	Tanker	85147	2018-01-05	El Segundo	0	2018	Southern California	19411.7
125	9475650	MOL MISSION	Container	78316	2018-01-05	Oakland	0	2018	Northern California	17647.2
126	9494591	KOTA CANTIK	Container	76097	2018-01-05	Oakland	0	2018	Northern California	17320.5
127	9300415	EVER SMILE	Container	75246	2018-01-05	LA/LB	0	2018	Southern California	17194.3
128	9087489	CARNIVAL INSPIRATION	Passenger	70367	2018-01-05	LA/LB	1176.9	2018	Southern California	16233.1
129	9453999	PARAMOUNT HYDRA	Tanker	62851	2018-01-05	Carquinez	0	2018	Northern California	16127.4
130	9193290	TOKYO EXPRESS	Container	54465	2018-01-05	LA/LB	0	2018	Southern California	13935.9
131	9200811	OAKLAND EXPRESS	Container	54437	2018-01-05	LA/LB	0	2018	Southern California	13931.2
132	9239628	SEAWAYS GOLDMAR	Tanker	40343	2018-01-05	LA/LB	0	2018	Southern California	12303.2
133	7907996	MAHIMAHI	Container	37811	2018-01-05	LA/LB	0	2018	Southern California	10992.4
134	9131369	MISSISSIPPI VOYAGER	Tanker	30415	2018-01-05	Richmond	98	2018	Northern California	10354.3
135	9426350	DIONYSOS LEADER	RO-RO	62993	2018-01-05	Hueneme	0	2018	Southern California	9638.4
136	9426350	DIONYSOS LEADER	RO-RO	62993	2018-01-05	LA/LB	0	2018	Southern California	9638.4
137	9477921	DEMETER LEADER	RO-RO	61804	2018-01-05	LA/LB	0	2018	Southern California	9541.39
138	9476757	RUBY ACE	RO-RO	61000	2018-01-05	San Diego	0	2018	Southern California	9475.29
139	9672208	DAIWAN ACE	Bulker	21514	2018-01-05	Sacramento	0	2018	Northern California	8560.31
140	9325180	CSAV RIO NEVADO	RO-RO	46800	2018-01-05	San Diego	0	2018	Southern California	8231.79
141	9344679	CAP PALLISER	Container	22914	2018-01-05	Oakland	0	2018	Northern California	7937.53
142	9332808	HANABUSA	Bulker	43605	2018-01-06	Richmond	43460.5	2018	Northern California	13353.6
143	9378462	RUBY PRINCESS	Passenger	113561	2018-01-06	LA/LB	0	2018	Southern California	22640.5
144	9665748	POLARIS VOYAGER	Tanker	85147	2018-01-06	LA/LB	0	2018	Southern California	19411.7
145	9416733	FRATERNITY	Tanker	81427	2018-01-06	El Segundo	0	2018	Southern California	18889.5
146	9237357	CARNIVAL MIRACLE	Passenger	85942	2018-01-06	LA/LB	0	2018	Southern California	18653.6
147	9241322	EVER EXCEL	Container	76067	2018-01-06	Oakland	0	2018	Northern California	17316.1
148	9438523	YM MANDATE	Container	73675	2018-01-06	Oakland	0	2018	Northern California	16960.1
149	9331165	IRENES WAVE	Container	66199	2018-01-06	LA/LB	0	2018	Southern California	15820.5
150	9074535	APL KOREA	Container	64502	2018-01-06	Oakland	0	2018	Northern California	15555.6
151	6502	650-2/Gulf Reliance	ATB	12097	2018-01-06	Carquinez	10946	2018	Northern California	7391.84
152	9337614	NYK DAEDALUS	Container	55487	2018-01-06	Oakland	0	2018	Northern California	14105.3
153	9586423	ULUSOY-12	Bulker	43717	2018-01-06	San Francisco	0	2018	Northern California	13375.2
154	9390927	KERALA	Tanker	42331	2018-01-06	LA/LB	0	2018	Southern California	12669.8
155	9311359	CABO FROWARD	Tanker	42096	2018-01-06	Carquinez	0	2018	Northern California	12626.8
156	9351414	HELLESPONT PRIDE	Tanker	42010	2018-01-06	Carquinez	0	2018	Northern California	12611.1
157	9445588	ANL WARRAGUL	Container	41358	2018-01-06	LA/LB	0	2018	Southern California	11652.2
158	9408126	EMPIRE STATE	Tanker	29527	2018-01-06	LA/LB	0	2018	Southern California	10168.7
159	9477921	DEMETER LEADER	RO-RO	61804	2018-01-06	Hueneme	0	2018	Southern California	9541.39
160	9339832	MICHIGAN HIGHWAY	RO-RO	56951	2018-01-06	San Diego	0	2018	Southern California	9136.01
161	8913514	JINSEI MARU	RO-RO	55489	2018-01-06	Carquinez	0	2018	Northern California	9010.74
162	5501	550-1/Sea Reliance	ATB	10658	2018-01-06	LA/LB	2412	2018	Southern California	7388.88
163	9760548	DIVA	Tanker	22987	2018-01-06	San Francisco	0	2018	Northern California	8727.31
164	9192179	SILVER WHISPER	Passenger	28258	2018-01-06	LA/LB	0	2018	Southern California	8609.64
165	9780861	CMA CGM T. JEFFERSON	Container	140872	2018-01-07	Oakland	0	2018	Northern California	25848.5
166	9786712	KOTA PAHLAWAN	Container	113976	2018-01-07	LA/LB	0	2018	Southern California	22522.6
167	9374301	ATLANTIC MUSE	Tanker	29733	2018-01-07	Richmond	17807	2018	Northern California	10211.9
168	9325336	NAVE DORADO	Tanker	28799	2018-01-07	San Francisco	17577.2	2018	Northern California	10014.9
169	9340063	GEMINI PIONEER	Bulker	31236	2018-01-07	LA/LB	15584.2	2018	Southern California	10824.6
170	9359002	GERNER MAERSK	Container	99002	2018-01-07	LA/LB	0	2018	Southern California	20551.9
171	9604122	EVER LOTUS	Container	98830	2018-01-07	Oakland	0	2018	Northern California	20528.7
172	9302891	GUNVOR MAERSK	Container	98648	2018-01-07	Oakland	0	2018	Northern California	20504.1
173	9665736	PEGASUS VOYAGER	Tanker	85147	2018-01-07	Richmond	0	2018	Northern California	19411.7
174	9315379	ARCHIMIDIS	Container	89776	2018-01-07	Oakland	0	2018	Northern California	19285.6
175	9339662	ONE COMPETENCE	Container	87035	2018-01-07	LA/LB	0	2018	Southern California	18900.7
176	9241293	EVER ETHIC	Container	76067	2018-01-07	LA/LB	0	2018	Southern California	17316.1
177	9538983	KEN EI	Bulker	22863	2018-01-07	LA/LB	12946.4	2018	Southern California	8894.34
178	9053878	CARNIVAL IMAGINATION	Passenger	70367	2018-01-07	LA/LB	1159.9	2018	Southern California	16233.1
179	7926174	HONOURABLE HENRY JACKMAN	Bulker	46191	2018-01-07	San Francisco	809	2018	Northern California	13846.7
180	9337652	NYK DELPHINUS	Container	55487	2018-01-07	Oakland	0	2018	Northern California	14105.3
181	9272979	FORESTAL REINA	Bulker	40280	2018-01-07	LA/LB	0	2018	Southern California	12703.4
182	9288265	ENERGY CHALLENGER	Tanker	42011	2018-01-07	LA/LB	0	2018	Southern California	12611.3
183	9450583	YM OAKLAND	Container	40030	2018-01-07	LA/LB	0	2018	Southern California	11407.6
184	9690523	HARVEST LEADER	RO-RO	71177	2018-01-07	Richmond	0	2018	Northern California	10284.1
185	9712321	TORM TORINO	Tanker	29484	2018-01-07	Richmond	0	2018	Northern California	10159.6
186	9477921	DEMETER LEADER	RO-RO	61804	2018-01-07	Carquinez	0	2018	Northern California	9541.39
187	9760548	DIVA	Tanker	22987	2018-01-07	Richmond	995	2018	Northern California	8727.31
188	9703069	DOLE ATLANTIC	Container	25669	2018-01-07	San Diego	0	2018	Southern California	8545.56
189	9505900	VENUS SPIRIT	RO-RO	45959	2018-01-07	LA/LB	0	2018	Southern California	8152.92
190	9739329	CTG MERCURY	Tanker	17139	2018-01-07	LA/LB	0	2018	Southern California	7295.31
191	1161472	SUNSET BAY/MIKIONA	Barge+Tug	8048	2018-01-07	Richmond	0	2018	Northern California	4004.25
192	9632026	APL FULLERTON	Container	151015	2018-01-08	LA/LB	0	2018	Southern California	27043.6
193	9597537	APL HOUSTON	Container	109712	2018-01-08	Oakland	0	2018	Northern California	21971.2
194	9325336	NAVE DORADO	Tanker	28799	2018-01-08	Carquinez	17577.2	2018	Northern California	10014.9
195	9595527	EVER LIVEN	Container	98882	2018-01-08	LA/LB	0	2018	Southern California	20535.7
196	9302138	ONE HANNOVER	Container	98747	2018-01-08	LA/LB	0	2018	Southern California	20517.5
197	9395161	HONG KONG BRIDGE	Container	98747	2018-01-08	Oakland	0	2018	Northern California	20517.5
198	9310238	OOCL TOKYO	Container	89097	2018-01-08	LA/LB	0	2018	Southern California	19190.7
199	9229831	YANTIAN EXPRESS	Container	88493	2018-01-08	Oakland	0	2018	Northern California	19106
200	9475612	MOL MARVEL	Container	78316	2018-01-08	LA/LB	0	2018	Southern California	17647.2
201	9455870	YM MUTUALITY	Container	76787	2018-01-08	LA/LB	0	2018	Southern California	17422.5
202	9087489	CARNIVAL INSPIRATION	Passenger	70367	2018-01-08	LA/LB	875.3	2018	Southern California	16233.1
203	9053878	CARNIVAL IMAGINATION	Passenger	70367	2018-01-08	Avalon/Catalina	0	2018	Southern California	16233.1
204	9642083	WASHINGTON	Tanker	62318	2018-01-08	San Francisco	0	2018	Northern California	16043.8
205	9337614	NYK DAEDALUS	Container	55487	2018-01-08	LA/LB	0	2018	Southern California	14105.3
206	7926174	HONOURABLE HENRY JACKMAN	Bulker	46191	2018-01-08	Richmond	0	2018	Northern California	13846.7
207	9255933	GENER8 COMPANION	Tanker	41589	2018-01-08	San Francisco	0	2018	Northern California	12533.8
208	9603805	STAR LUSTER	Bulker	37447	2018-01-08	LA/LB	0	2018	Southern California	12133.4
209	7907984	MANOA	Container	40627	2018-01-08	Oakland	0	2018	Northern California	11517.9
210	9131369	MISSISSIPPI VOYAGER	Tanker	30415	2018-01-08	LA/LB	279	2018	Southern California	10354.3
211	7729461	HORIZON RELIANCE	Container	34077	2018-01-08	LA/LB	0	2018	Southern California	10273.9
212	9002037	R. J. PFEIFFER	Container	31573	2018-01-08	LA/LB	0	2018	Southern California	9776.62
213	9426350	DIONYSOS LEADER	RO-RO	62993	2018-01-08	San Diego	0	2018	Southern California	9638.4
214	9339832	MICHIGAN HIGHWAY	RO-RO	56951	2018-01-08	Carquinez	0	2018	Northern California	9136.01
215	9064126	SEVEN SEAS NAVIGATOR	Passenger	28803	2018-01-08	LA/LB	0	2018	Southern California	8724.72
216	9372810	POLARIS LEADER	RO-RO	51917	2018-01-08	Hueneme	0	2018	Southern California	8697.99
217	9517927	STAR ENDEAVOUR I	Container	14022	2018-01-08	Hueneme	0	2018	Southern California	5767.99
218	1193404	MONTEREY BAY/KLIHYAM	Barge+Tug	7070	2018-01-08	Richmond	0	2018	Northern California	3594.88
219	9283734	TULA	Tanker	29242	2018-01-09	LA/LB	21318.3	2018	Southern California	10108.6
220	9345427	COSCO AMERICA	Container	114394	2018-01-09	LA/LB	0	2018	Southern California	22576.2
221	9713349	MOL BEAUTY	Container	113042	2018-01-09	LA/LB	0	2018	Southern California	22402.4
222	9314258	CSCL LONG BEACH	Container	108069	2018-01-09	Oakland	0	2018	Northern California	21756.7
223	9618317	MSC ATHOS	Container	95390	2018-01-09	LA/LB	0	2018	Southern California	20061.3
224	9230402	ISLAND PRINCESS	Passenger	91627	2018-01-09	LA/LB	0	2018	Southern California	19502.9
225	9305673	HYUNDAI TOKYO	Container	74651	2018-01-09	LA/LB	0	2018	Southern California	17105.8
226	9642083	WASHINGTON	Tanker	62318	2018-01-09	Richmond	0	2018	Northern California	16043.8
227	9785732	AQUATRAVESIA	Tanker	61888	2018-01-09	LA/LB	0	2018	Southern California	15976.1
228	9218686	PRESIDENT WILSON	Container	65792	2018-01-09	LA/LB	0	2018	Southern California	15757.2
229	9416965	NYK REMUS	Container	55487	2018-01-09	LA/LB	0	2018	Southern California	14105.3
230	7926174	HONOURABLE HENRY JACKMAN	Bulker	46191	2018-01-09	San Francisco	0	2018	Northern California	13846.7
231	9301952	SEAWAYS VISAYAS	Tanker	42403	2018-01-09	LA/LB	0	2018	Southern California	12683
232	9311359	CABO FROWARD	Tanker	42096	2018-01-09	LA/LB	0	2018	Southern California	12626.8
233	9286920	BALTIA	Bulker	38849	2018-01-09	San Francisco	0	2018	Northern California	12417.4
234	9463279	BANGKOK BRIDGE	Container	44234	2018-01-09	Oakland	0	2018	Northern California	12172.8
235	9228734	CSL FRONTIER	Bulker	32881	2018-01-09	LA/LB	0	2018	Southern California	11180
236	9317377	SUZAKU	Bulker	31385	2018-01-09	LA/LB	0	2018	Southern California	10857.1
237	9489168	RAVNI KOTARI	Bulker	23400	2018-01-09	LA/LB	2313.6	2018	Southern California	9025.26
238	9138525	DON QUIJOTE	RO-RO	67141	2018-01-09	Hueneme	0	2018	Southern California	9970.31
239	9760548	DIVA	Tanker	22987	2018-01-09	San Francisco	0	2018	Northern California	8727.31
240	9383261	SEALAND MANZANILLO	Container	26435	2018-01-09	Hueneme	0	2018	Southern California	8710.49
241	9372810	POLARIS LEADER	RO-RO	51917	2018-01-09	Richmond	0	2018	Northern California	8697.99
242	9261815	CARDIFF TRADER	Container	25703	2018-01-09	LA/LB	0	2018	Southern California	8552.92
243	1262367	KIRBY 185-01/Nancy Peterkin	ATB	12827	2018-01-09	LA/LB	0	2018	Southern California	7532.41
244	9233167	JEAN ANNE	RO-RO	37548	2018-01-09	San Diego	0	2018	Southern California	7323.34
245	9681998	PACIFIC SPIKE	General	20506	2018-01-09	Stockton	0	2018	Northern California	6437.78
246	1127878	COMMENCEMENT BAY/BLACK HAWK	Barge+Tug	7074	2018-01-09	Carquinez	430.5	2018	Northern California	3654.31
247	1195521	MORRO BAY/COCHISE	Barge+Tug	4782	2018-01-09	Richmond	0	2018	Northern California	2863.17
248	9501239	MAERSK EUREKA	Container	141754	2018-01-10	LA/LB	0	2018	Southern California	25953.6
249	9206114	POLAR DISCOVERY	Tanker	85387	2018-01-10	San Francisco	0	2018	Northern California	19445.1
250	9665736	PEGASUS VOYAGER	Tanker	85147	2018-01-10	LA/LB	0	2018	Southern California	19411.7
251	9297515	NORDIC SKIER	Tanker	81345	2018-01-10	LA/LB	0	2018	Southern California	18877.8
252	9221281	OOSTERDAM	Passenger	82820	2018-01-10	San Diego	0	2018	Southern California	18179.9
253	9475612	MOL MARVEL	Container	78316	2018-01-10	Oakland	0	2018	Northern California	17647.2
254	9241293	EVER ETHIC	Container	76067	2018-01-10	Oakland	0	2018	Northern California	17316.1
255	9300439	EVER STEADY	Container	75246	2018-01-10	LA/LB	0	2018	Southern California	17194.3
256	9312767	SM BUSAN	Container	74962	2018-01-10	LA/LB	0	2018	Southern California	17152.1
257	9087489	CARNIVAL INSPIRATION	Passenger	70367	2018-01-10	Avalon/Catalina	0	2018	Southern California	16233.1
258	9331165	IRENES WAVE	Container	66199	2018-01-10	Oakland	0	2018	Northern California	15820.5
259	7908005	MOKIHANA	Container	57379	2018-01-10	Oakland	0	2018	Northern California	14416.1
260	9193317	ROTTERDAM EXPRESS	Container	54465	2018-01-10	Oakland	0	2018	Northern California	13935.9
261	9333838	MOL EXPERIENCE	Container	54098	2018-01-10	Oakland	0	2018	Northern California	13874.7
262	9463310	BRUSSELS BRIDGE	Container	44234	2018-01-10	LA/LB	0	2018	Southern California	12172.8
263	9603805	STAR LUSTER	Bulker	37447	2018-01-10	Stockton	0	2018	Northern California	12133.4
264	9440772	ANL WARRNAMBOOL	Container	41358	2018-01-10	Oakland	0	2018	Northern California	11652.2
265	9399935	NAVE ORBIT	Tanker	30083	2018-01-10	San Francisco	0	2018	Northern California	10285.1
266	9374301	ATLANTIC MUSE	Tanker	29733	2018-01-10	San Francisco	0	2018	Northern California	10211.9
267	9325336	NAVE DORADO	Tanker	28799	2018-01-10	San Francisco	0	2018	Northern California	10014.9
268	9308895	DORADO LEADER	RO-RO	62571	2018-01-10	San Francisco	0	2018	Northern California	9604.07
269	9311775	CAP BLANCHE	Container	28372	2018-01-10	Oakland	0	2018	Northern California	9120.27
270	9272890	TEXAS HIGHWAY	RO-RO	55458	2018-01-10	LA/LB	0	2018	Southern California	9008.06
271	9383261	SEALAND MANZANILLO	Container	26435	2018-01-10	LA/LB	0	2018	Southern California	8710.49
272	9372810	POLARIS LEADER	RO-RO	51917	2018-01-10	San Francisco	0	2018	Northern California	8697.99
273	9368895	HOEGH BRASILIA	RO-RO	51731	2018-01-10	San Diego	0	2018	Southern California	8681.43
274	1214915	650-10/Vision	ATB	15566	2018-01-10	Carquinez	0	2018	Northern California	7985.49
275	9344667	CAP PATTON	Container	22914	2018-01-10	LA/LB	0	2018	Southern California	7937.53
276	9357080	CHIQUITA VENTURE	Container	22801	2018-01-10	Hueneme	0	2018	Southern California	7912.06
277	6502	650-2/Gulf Reliance	ATB	12097	2018-01-10	LA/LB	0	2018	Southern California	7391.84
278	7932202	SLNC MOKU PAHU	Bulker	1953	2018-01-10	San Diego	6088	2018	Southern California	1890.79
279	9679799	CSK LONGEVITY	Bulker	40963	2018-01-11	Stockton	26704	2018	Northern California	12838.5
280	9456783	MAERSK ESSEN	Container	141716	2018-01-11	LA/LB	2600	2018	Southern California	25949
281	9467445	MSC KATRINA	Container	140096	2018-01-11	LA/LB	0	2018	Southern California	25755.8
282	9629706	NORD STEADY	Tanker	29983	2018-01-11	Richmond	19260	2018	Northern California	10264.3
283	9618317	MSC ATHOS	Container	95390	2018-01-11	Oakland	0	2018	Northern California	20061.3
284	9477878	OOCL BEIJING	Container	91563	2018-01-11	LA/LB	0	2018	Southern California	19534.3
285	9665748	POLARIS VOYAGER	Tanker	85147	2018-01-11	Richmond	0	2018	Northern California	19411.7
286	9053878	CARNIVAL IMAGINATION	Passenger	70367	2018-01-11	LA/LB	1159.9	2018	Southern California	16233.1
287	9385013	HYUNDAI OAKLAND	Container	71786	2018-01-11	LA/LB	0	2018	Southern California	16676.1
288	9131369	MISSISSIPPI VOYAGER	Tanker	30415	2018-01-11	El Segundo	9562	2018	Southern California	10354.3
289	7908005	MOKIHANA	Container	57379	2018-01-11	LA/LB	0	2018	Southern California	14416.1
290	9416965	NYK REMUS	Container	55487	2018-01-11	Oakland	0	2018	Northern California	14105.3
291	9407160	MOL EMPIRE	Container	54940	2018-01-11	LA/LB	0	2018	Southern California	14014.7
292	9231779	MEXICO	Container	53453	2018-01-11	LA/LB	0	2018	Southern California	13767
293	9760548	DIVA	Tanker	22987	2018-01-11	Richmond	5504	2018	Northern California	8727.31
294	9353278	YM ENHANCER	Container	42741	2018-01-11	LA/LB	0	2018	Southern California	11904.1
295	9450583	YM OAKLAND	Container	40030	2018-01-11	Oakland	0	2018	Northern California	11407.6
296	7617905	HORIZON ENTERPRISE	Container	28219	2018-01-11	LA/LB	0	2018	Southern California	9088.26
297	7617905	HORIZON ENTERPRISE	Container	28219	2018-01-11	Oakland	0	2018	Northern California	9088.26
298	9272890	TEXAS HIGHWAY	RO-RO	55458	2018-01-11	Carquinez	0	2018	Northern California	9008.06
299	9714513	NAVIG8 AMETRINE	Tanker	23676	2018-01-11	San Francisco	0	2018	Northern California	8886.09
300	9714513	NAVIG8 AMETRINE	Tanker	23676	2018-01-11	Carquinez	0	2018	Northern California	8886.09
301	9368895	HOEGH BRASILIA	RO-RO	51731	2018-01-11	LA/LB	0	2018	Southern California	8681.43
302	9357080	CHIQUITA VENTURE	Container	22801	2018-01-11	LA/LB	0	2018	Southern California	7912.06
303	1193404	MONTEREY BAY/KLIHYAM	Barge+Tug	7070	2018-01-11	LA/LB	0	2018	Southern California	3594.88
304	1195521	MORRO BAY/COCHISE	Barge+Tug	4782	2018-01-11	Humboldt	0	2018	Northern California	2863.17
305	9104005	GRAND PRINCESS	Passenger	107517	2018-01-12	San Francisco	533.2	2018	Northern California	21796
306	9597501	APL PHOENIX	Container	109712	2018-01-12	LA/LB	0	2018	Southern California	21971.2
307	9742912	SILVERWAY	Tanker	81545	2018-01-12	LA/LB	2730	2018	Southern California	18906.2
308	9359002	GERNER MAERSK	Container	99002	2018-01-12	Oakland	0	2018	Northern California	20551.9
309	9595527	EVER LIVEN	Container	98882	2018-01-12	Oakland	0	2018	Northern California	20535.7
310	9339662	ONE COMPETENCE	Container	87035	2018-01-12	Oakland	0	2018	Northern California	18900.7
311	9416733	FRATERNITY	Tanker	81427	2018-01-12	LA/LB	0	2018	Southern California	18889.5
312	9455870	YM MUTUALITY	Container	76787	2018-01-12	Oakland	0	2018	Northern California	17422.5
313	9087489	CARNIVAL INSPIRATION	Passenger	70367	2018-01-12	LA/LB	954.7	2018	Southern California	16233.1
314	9333838	MOL EXPERIENCE	Container	54098	2018-01-12	LA/LB	0	2018	Southern California	13874.7
315	9298296	NEW CHAMPION	Tanker	41994	2018-01-12	LA/LB	827	2018	Southern California	12608.1
316	9484572	CAP JERVIS	Container	47877	2018-01-12	LA/LB	0	2018	Southern California	12815.5
317	9281425	GULF PEARL	Tanker	42443	2018-01-12	Carquinez	0	2018	Northern California	12690.3
318	9772852	HELLAS APOLLO	Tanker	36813	2018-01-12	Stockton	0	2018	Northern California	11634.3
319	9252216	HEROIC ACE	General	56439	2018-01-12	San Diego	0	2018	Southern California	11497.3
320	9408102	PELICAN STATE	Tanker	29527	2018-01-12	Carquinez	1407	2018	Northern California	10168.7
321	9399935	NAVE ORBIT	Tanker	30083	2018-01-12	Richmond	0	2018	Northern California	10285.1
322	9293595	EUPHONY ACE	RO-RO	58631	2018-01-12	LA/LB	0	2018	Southern California	9278.11
323	9344667	CAP PATTON	Container	22914	2018-01-12	Oakland	0	2018	Northern California	7937.53
324	9128037	CROWN EMMA	General	10519	2018-01-12	LA/LB	0	2018	Southern California	4392.15
325	9632026	APL FULLERTON	Container	151015	2018-01-13	Oakland	0	2018	Northern California	27043.6
326	9472153	COSCO PRIDE	Container	141823	2018-01-13	LA/LB	0	2018	Southern California	25961.8
327	9780859	CMA CGM A. LINCOLN	Container	140872	2018-01-13	LA/LB	0	2018	Southern California	25848.5
328	9378462	RUBY PRINCESS	Passenger	113561	2018-01-13	LA/LB	0	2018	Southern California	22640.5
329	9726487	TORM TIMOTHY	Tanker	29484	2018-01-13	Richmond	18412	2018	Northern California	10159.6
330	9605152	MSC ANTALYA	Container	94402	2018-01-13	Oakland	0	2018	Northern California	19925.9
331	9315381	AGAMEMNON	Container	89776	2018-01-13	LA/LB	0	2018	Southern California	19285.6
332	9237357	CARNIVAL MIRACLE	Passenger	85942	2018-01-13	LA/LB	0	2018	Southern California	18653.6
333	9262716	NYK ARGUS	Container	75484	2018-01-13	LA/LB	0	2018	Southern California	17229.7
334	9218686	PRESIDENT WILSON	Container	65792	2018-01-13	Oakland	0	2018	Northern California	15757.2
335	9193317	ROTTERDAM EXPRESS	Container	54465	2018-01-13	LA/LB	0	2018	Southern California	13935.9
336	9440772	ANL WARRNAMBOOL	Container	41358	2018-01-13	LA/LB	0	2018	Southern California	11652.2
337	1214915	650-10/Vision	ATB	15566	2018-01-13	Carquinez	4820	2018	Northern California	7985.49
338	9197002	SAGA ANDORINHA	General	29729	2018-01-13	LA/LB	4694	2018	Southern California	7963.94
339	9408102	PELICAN STATE	Tanker	29527	2018-01-13	Richmond	0	2018	Northern California	10168.7
340	9283887	SAGITTARIUS LEADER	RO-RO	61804	2018-01-13	Richmond	0	2018	Northern California	9541.39
341	9416458	FOUR EMERALD	Bulker	24031	2018-01-13	San Francisco	0	2018	Northern California	9177.68
342	9490301	FUJI GALAXY	Tanker	16399	2018-01-13	Stockton	824	2018	Northern California	7101.36
343	9659921	ATLANTIC TRAMP	Bulker	17597	2018-01-13	Stockton	0	2018	Northern California	7543.17
344	6502	650-2/Gulf Reliance	ATB	12097	2018-01-13	San Francisco	0	2018	Northern California	7391.84
345	9786724	KOTA PANJANG	Container	113976	2018-01-14	LA/LB	0	2018	Southern California	22522.6
346	9359014	GUNDE MAERSK	Container	99002	2018-01-14	LA/LB	0	2018	Southern California	20551.9
347	9302138	ONE HANNOVER	Container	98747	2018-01-14	Oakland	0	2018	Northern California	20517.5
348	9710438	MSC CHANNE	Container	95403	2018-01-14	Oakland	0	2018	Northern California	20063.1
349	9665748	POLARIS VOYAGER	Tanker	85147	2018-01-14	LA/LB	0	2018	Southern California	19411.7
350	9321263	MOL COURAGE	Container	87013	2018-01-14	LA/LB	0	2018	Southern California	18897.6
351	9297515	NORDIC SKIER	Tanker	81345	2018-01-14	Carquinez	0	2018	Northern California	18877.8
352	9169689	DS WARRIOR	Tanker	79669	2018-01-14	San Francisco	0	2018	Northern California	18639.4
354	9131369	MISSISSIPPI VOYAGER	Tanker	30415	2018-01-14	Richmond	10906	2018	Northern California	10354.3
353	9241281	EVER ELITE	Container	76067	2018-01-14	LA/LB	0	2018	Southern California	17316.1
355	9300439	EVER STEADY	Container	75246	2018-01-14	Oakland	0	2018	Northern California	17194.3
356	9305673	HYUNDAI TOKYO	Container	74651	2018-01-14	Oakland	0	2018	Northern California	17105.8
357	9053878	CARNIVAL IMAGINATION	Passenger	70367	2018-01-14	LA/LB	1159.9	2018	Southern California	16233.1
358	9087489	CARNIVAL INSPIRATION	Passenger	70367	2018-01-14	Avalon/Catalina	0	2018	Southern California	16233.1
359	9465980	TORM ALMENA	Tanker	30241	2018-01-14	LA/LB	8259	2018	Southern California	10318.1
360	9407160	MOL EMPIRE	Container	54940	2018-01-14	Oakland	0	2018	Northern California	14014.7
361	9231779	MEXICO	Container	53453	2018-01-14	Oakland	0	2018	Northern California	13767
362	9679799	CSK LONGEVITY	Bulker	40963	2018-01-14	San Francisco	0	2018	Northern California	12838.5
363	9484572	CAP JERVIS	Container	47877	2018-01-14	Oakland	0	2018	Northern California	12815.5
364	9281425	GULF PEARL	Tanker	42443	2018-01-14	San Francisco	0	2018	Northern California	12690.3
365	6502	650-2/Gulf Reliance	ATB	12097	2018-01-14	Carquinez	7278	2018	Northern California	7391.84
366	9353278	YM ENHANCER	Container	42741	2018-01-14	Oakland	0	2018	Northern California	11904.1
367	9289178	XANTHOS	Tanker	35711	2018-01-14	LA/LB	0	2018	Southern California	11420.4
368	5501	550-1/Sea Reliance	ATB	10658	2018-01-14	Carquinez	4764	2018	Northern California	7388.88
369	9118630	FLORIDA VOYAGER	Tanker	30415	2018-01-14	LA/LB	0	2018	Southern California	10354.3
370	9131369	MISSISSIPPI VOYAGER	Tanker	30415	2018-01-14	Carquinez	0	2018	Northern California	10354.3
371	9674189	GLOVIS SUPERIOR	RO-RO	64650	2018-01-14	San Francisco	0	2018	Northern California	9772.18
372	9416458	FOUR EMERALD	Bulker	24031	2018-01-14	Stockton	0	2018	Northern California	9177.68
373	9638422	PATIENCE LAKE	Bulker	23405	2018-01-14	LA/LB	0	2018	Southern California	9026.47
374	9714513	NAVIG8 AMETRINE	Tanker	23676	2018-01-14	Richmond	0	2018	Northern California	8886.09
375	9619684	MARJORIE C	RO-RO	47279	2018-01-14	San Diego	590	2018	Southern California	8276.41
376	9703071	DOLE CARIBBEAN	Container	25669	2018-01-14	San Diego	0	2018	Southern California	8545.56
377	9427938	SIEM PLATO	RO-RO	47020	2018-01-14	Hueneme	0	2018	Southern California	8252.31
378	9517915	STAR PRIDE	General	14022	2018-01-14	Hueneme	0	2018	Southern California	5178.25
379	1161472	SUNSET BAY/MIKIONA	Barge+Tug	8048	2018-01-14	LA/LB	0	2018	Southern California	4004.25
380	1193404	MONTEREY BAY/KLIHYAM	Barge+Tug	7070	2018-01-14	Richmond	0	2018	Northern California	3594.88
381	9302176	HENRY HUDSON BRIDGE	Container	98747	2018-01-15	LA/LB	0	2018	Southern California	20517.5
382	9586423	ULUSOY-12	Bulker	43717	2018-01-15	Richmond	8683.19	2018	Northern California	13375.2
383	9323510	HYUNDAI BANGKOK	Container	74651	2018-01-15	LA/LB	0	2018	Southern California	17105.8
384	9087489	CARNIVAL INSPIRATION	Passenger	70367	2018-01-15	LA/LB	1004.7	2018	Southern California	16233.1
385	9053878	CARNIVAL IMAGINATION	Passenger	70367	2018-01-15	Avalon/Catalina	0	2018	Southern California	16233.1
386	9539327	C.S. BRIGHT	Bulker	49718	2018-01-15	LA/LB	0	2018	Southern California	14503.1
387	9353539	OVERSEAS LOS ANGELES	Tanker	29242	2018-01-15	LA/LB	0	2018	Southern California	10108.6
389	9619684	MARJORIE C	RO-RO	47279	2018-01-15	LA/LB	2680.2	2018	Southern California	8276.41
388	9244130	MANUKAI	Container	32575	2018-01-15	LA/LB	0	2018	Southern California	9977.23
390	9381249	CYGNUS LEADER	RO-RO	61775	2018-01-15	Richmond	0	2018	Northern California	9539.01
391	7802718	KAUAI	Container	25640	2018-01-15	Oakland	0	2018	Northern California	8539.28
392	1262367	KIRBY 185-01/Nancy Peterkin	ATB	12827	2018-01-15	Carquinez	0	2018	Northern California	7532.41
393	569658	NESTUCCA/Average tug	Barge+Tug	6108.55	2018-01-15	LA/LB	787	2018	Southern California	3200.08
394	648909	HANA/CHINOOK	Barge+Tug	5912	2018-01-15	LA/LB	357	2018	Southern California	2964.73
395	1195521	MORRO BAY/COCHISE	Barge+Tug	4782	2018-01-15	San Francisco	0	2018	Northern California	2863.17
396	9472153	COSCO PRIDE	Container	141823	2018-01-16	Oakland	0	2018	Northern California	25961.8
397	9467445	MSC KATRINA	Container	140096	2018-01-16	Oakland	0	2018	Northern California	25755.8
398	9244673	ALASKAN NAVIGATOR	Tanker	110693	2018-01-16	LA/LB	0	2018	Southern California	22784
399	9713363	MOL BELLWETHER	Container	113042	2018-01-16	LA/LB	0	2018	Southern California	22402.4
400	9597484	APL NEW YORK	Container	109712	2018-01-16	LA/LB	0	2018	Southern California	21971.2
401	9667942	ARDMORE ENDEAVOUR	Tanker	29940	2018-01-16	San Francisco	16143.7	2018	Northern California	10255.3
402	9710438	MSC CHANNE	Container	95403	2018-01-16	LA/LB	0	2018	Southern California	20063.1
403	9774185	SEAVIGOUR	Tanker	81368	2018-01-16	LA/LB	0	2018	Southern California	18881.1
404	9169689	DS WARRIOR	Tanker	79669	2018-01-16	Carquinez	0	2018	Northern California	18639.4
405	9207716	IVER EXPERIENCE	Tanker	29289	2018-01-16	San Francisco	12588.1	2018	Northern California	10118.6
406	9475624	MOL MOTIVATOR	Container	78316	2018-01-16	LA/LB	0	2018	Southern California	17647.2
407	9485007	YM MASCULINITY	Container	76787	2018-01-16	LA/LB	0	2018	Southern California	17422.5
408	9087489	CARNIVAL INSPIRATION	Passenger	70367	2018-01-16	Avalon/Catalina	0	2018	Southern California	16233.1
409	9074547	APL SINGAPORE	Container	64502	2018-01-16	LA/LB	0	2018	Southern California	15555.6
410	9422407	PICHINCHA	Tanker	57258	2018-01-16	LA/LB	0	2018	Southern California	15235.4
411	9463310	BRUSSELS BRIDGE	Container	44234	2018-01-16	Oakland	0	2018	Northern California	12172.8
412	9221657	EL JUNIOR PNT	Tanker	39085	2018-01-16	LA/LB	0	2018	Southern California	12067.5
413	9283887	SAGITTARIUS LEADER	RO-RO	61804	2018-01-16	Hueneme	0	2018	Southern California	9541.39
414	9293571	EMINENT ACE	RO-RO	58595	2018-01-16	LA/LB	0	2018	Southern California	9275.09
415	9277826	AMBER ARROW	RO-RO	57718	2018-01-16	San Francisco	0	2018	Northern California	9201.13
416	9714513	NAVIG8 AMETRINE	Tanker	23676	2018-01-16	LA/LB	0	2018	Southern California	8886.09
417	9406752	NYK LAURA	Container	27051	2018-01-16	LA/LB	0	2018	Southern California	8841.91
418	9383259	SEALAND GUAYAQUIL	Container	26435	2018-01-16	Hueneme	0	2018	Southern California	8710.49
419	9335836	ARGENT FREESIA	Tanker	20430	2018-01-16	LA/LB	0	2018	Southern California	8121.09
420	1214915	650-10/Vision	ATB	15566	2018-01-16	LA/LB	0	2018	Southern California	7985.49
421	1193404	MONTEREY BAY/KLIHYAM	Barge+Tug	7070	2018-01-16	San Francisco	0	2018	Northern California	3594.88
422	1195521	MORRO BAY/COCHISE	Barge+Tug	4782	2018-01-16	Carquinez	0	2018	Northern California	2863.17
423	9501239	MAERSK EUREKA	Container	141754	2018-01-17	Oakland	0	2018	Northern California	25953.6
424	9465265	MSC VEGA	Container	141635	2018-01-17	LA/LB	0	2018	Southern California	25939.4
425	9477880	OOCL CANADA	Container	91563	2018-01-17	LA/LB	0	2018	Southern California	19534.3
426	9315381	AGAMEMNON	Container	89776	2018-01-17	Oakland	0	2018	Northern California	19285.6
427	9221281	OOSTERDAM	Passenger	82820	2018-01-17	San Diego	0	2018	Southern California	18179.9
428	9193290	TOKYO EXPRESS	Container	54465	2018-01-17	Oakland	0	2018	Northern California	13935.9
429	9407287	KING DANIEL	Tanker	42010	2018-01-17	LA/LB	688	2018	Southern California	12611.1
430	7907996	MAHIMAHI	Container	37811	2018-01-17	Oakland	0	2018	Northern California	10992.4
431	9515383	TONSBERG	RO-RO	74622	2018-01-17	LA/LB	0	2018	Southern California	10545.5
432	9118630	FLORIDA VOYAGER	Tanker	30415	2018-01-17	El Segundo	0	2018	Southern California	10354.3
433	9775828	SILVER RAY	RO-RO	71178	2018-01-17	San Diego	0	2018	Southern California	10284.2
434	9381249	CYGNUS LEADER	RO-RO	61775	2018-01-17	Hueneme	0	2018	Southern California	9539.01
435	7617890	HORIZON PACIFIC	Container	28219	2018-01-17	Oakland	0	2018	Northern California	9088.26
436	9383259	SEALAND GUAYAQUIL	Container	26435	2018-01-17	LA/LB	0	2018	Southern California	8710.49
437	9344655	CAP PASLEY	Container	22914	2018-01-17	LA/LB	0	2018	Southern California	7937.53
438	9357119	CHIQUITA PROGRESS	Container	22801	2018-01-17	Hueneme	0	2018	Southern California	7912.06
439	5501	550-1/Sea Reliance	ATB	10658	2018-01-17	San Francisco	0	2018	Northern California	7388.88
440	9517915	STAR PRIDE	General	14022	2018-01-17	LA/LB	0	2018	Southern California	5178.25
441	9365788	CMA CGM PELLEAS	Container	11249	2018-01-17	LA/LB	0	2018	Southern California	4998.19
442	1144875	ALSEA BAY/TECUMSEH	Barge+Tug	6440	2018-01-17	Richmond	0	2018	Northern California	3469.1
443	1195521	MORRO BAY/COCHISE	Barge+Tug	4782	2018-01-17	Richmond	0	2018	Northern California	2863.17
444	9780859	CMA CGM A. LINCOLN	Container	140872	2018-01-18	Oakland	0	2018	Northern California	25848.5
445	9345403	COSCO ASIA	Container	114394	2018-01-18	LA/LB	0	2018	Southern California	22576.2
446	9192363	STAR PRINCESS	Passenger	108977	2018-01-18	LA/LB	0	2018	Southern California	22001.3
447	9665736	PEGASUS VOYAGER	Tanker	85147	2018-01-18	Richmond	0	2018	Northern California	19411.7
448	9665748	POLARIS VOYAGER	Tanker	85147	2018-01-18	El Segundo	0	2018	Southern California	19411.7
449	9169689	DS WARRIOR	Tanker	79669	2018-01-18	San Francisco	0	2018	Northern California	18639.4
450	9475624	MOL MOTIVATOR	Container	78316	2018-01-18	Oakland	0	2018	Northern California	17647.2
452	9672208	DAIWAN ACE	Bulker	21514	2018-01-18	Oakland	13742.8	2018	Northern California	8560.31
451	9241281	EVER ELITE	Container	76067	2018-01-18	Oakland	0	2018	Northern California	17316.1
453	9262716	NYK ARGUS	Container	75484	2018-01-18	Oakland	0	2018	Northern California	17229.7
454	9312779	SM SHANGHAI	Container	74906	2018-01-18	LA/LB	0	2018	Southern California	17143.8
455	9053878	CARNIVAL IMAGINATION	Passenger	70367	2018-01-18	LA/LB	1159.9	2018	Southern California	16233.1
456	7926174	HONOURABLE HENRY JACKMAN	Bulker	46191	2018-01-18	San Francisco	492	2018	Northern California	13846.7
457	9337664	NYK DEMETER	Container	55487	2018-01-18	LA/LB	0	2018	Southern California	14105.3
458	9416965	NYK REMUS	Container	55487	2018-01-18	Oakland	0	2018	Northern California	14105.3
459	9258466	DANUBIA	Tanker	38975	2018-01-18	LA/LB	0	2018	Southern California	12046.8
461	9775828	SILVER RAY	RO-RO	71178	2018-01-18	Hueneme	0	2018	Southern California	10284.2
460	9759898	AMERICAN FREEDOM	Tanker	29801	2018-01-18	Carquinez	0	2018	Northern California	10226.2
462	9290658	TORM REPUBLICAN	Tanker	29242	2018-01-18	San Francisco	0	2018	Northern California	10108.6
463	9561265	ELEGANT ACE	RO-RO	58939	2018-01-18	Richmond	0	2018	Northern California	9303.96
464	9293571	EMINENT ACE	RO-RO	58595	2018-01-18	Carquinez	0	2018	Northern California	9275.09
465	9277826	AMBER ARROW	RO-RO	57718	2018-01-18	Carquinez	0	2018	Northern California	9201.13
466	7617890	HORIZON PACIFIC	Container	28219	2018-01-18	LA/LB	0	2018	Southern California	9088.26
467	9620126	IVS MERLION	Tanker	20928	2018-01-18	Carquinez	0	2018	Northern California	8241.38
468	9659921	ATLANTIC TRAMP	Bulker	17597	2018-01-18	San Francisco	847.6	2018	Northern California	7543.17
469	9664263	CAP TAPUTAPU	Container	9932	2018-01-18	LA/LB	0	2018	Southern California	4609.54
470	1161472	SUNSET BAY/MIKIONA	Barge+Tug	8048	2018-01-18	Richmond	0	2018	Northern California	4004.25
471	1193404	MONTEREY BAY/KLIHYAM	Barge+Tug	7070	2018-01-18	Carquinez	0	2018	Northern California	3594.88
472	9456769	MAERSK EMDEN	Container	141716	2018-01-19	LA/LB	0	2018	Southern California	25949
473	9618317	MSC ATHOS	Container	95390	2018-01-19	Oakland	0	2018	Northern California	20061.3
474	9477907	OOCL TAIPEI	Container	91499	2018-01-19	LA/LB	0	2018	Southern California	19525.4
475	9321263	MOL COURAGE	Container	87013	2018-01-19	Oakland	0	2018	Northern California	18897.6
476	9300398	EVER SIGMA	Container	75246	2018-01-19	LA/LB	0	2018	Southern California	17194.3
477	9465980	TORM ALMENA	Tanker	30241	2018-01-19	Carquinez	10595	2018	Northern California	10318.1
478	9087489	CARNIVAL INSPIRATION	Passenger	70367	2018-01-19	LA/LB	1104.7	2018	Southern California	16233.1
479	9385001	HYUNDAI TACOMA	Container	71786	2018-01-19	LA/LB	0	2018	Southern California	16676.1
480	9321964	OKLAHOMA	Tanker	56172	2018-01-19	San Francisco	0	2018	Northern California	15058.4
481	9193290	TOKYO EXPRESS	Container	54465	2018-01-19	LA/LB	0	2018	Southern California	13935.9
482	7926174	HONOURABLE HENRY JACKMAN	Bulker	46191	2018-01-19	San Francisco	0	2018	Northern California	13846.7
483	7926174	HONOURABLE HENRY JACKMAN	Bulker	46191	2018-01-19	Richmond	0	2018	Northern California	13846.7
484	9586423	ULUSOY-12	Bulker	43717	2018-01-19	San Francisco	0	2018	Northern California	13375.2
485	9569994	CAPE TALARA	Tanker	42010	2018-01-19	LA/LB	0	2018	Southern California	12611.1
486	9255933	GENER8 COMPANION	Tanker	41589	2018-01-19	Carquinez	0	2018	Northern California	12533.8
487	9573854	FURNESS ST KILDA	Bulker	34795	2018-01-19	San Francisco	0	2018	Northern California	11585.3
488	9289178	XANTHOS	Tanker	35711	2018-01-19	Carquinez	0	2018	Northern California	11420.4
489	7907996	MAHIMAHI	Container	37811	2018-01-19	LA/LB	0	2018	Southern California	10992.4
490	9112117	CHAMPION TIDE	Tanker	26218	2018-01-19	Hueneme	0	2018	Southern California	9456.94
491	9339832	MICHIGAN HIGHWAY	RO-RO	56951	2018-01-19	San Diego	0	2018	Southern California	9136.01
492	9339832	MICHIGAN HIGHWAY	RO-RO	56951	2018-01-19	Richmond	0	2018	Northern California	9136.01
493	7932202	SLNC MOKU PAHU	Bulker	1953	2018-01-19	LA/LB	11073	2018	Southern California	1890.79
494	9620126	IVS MERLION	Tanker	20928	2018-01-19	Carquinez	0	2018	Northern California	8241.38
495	9335836	ARGENT FREESIA	Tanker	20430	2018-01-19	Richmond	0	2018	Northern California	8121.09
496	9344655	CAP PASLEY	Container	22914	2018-01-19	Oakland	0	2018	Northern California	7937.53
497	6502	650-2/Gulf Reliance	ATB	12097	2018-01-19	LA/LB	0	2018	Southern California	7391.84
498	1193404	MONTEREY BAY/KLIHYAM	Barge+Tug	7070	2018-01-19	Richmond	0	2018	Northern California	3594.88
499	9378462	RUBY PRINCESS	Passenger	113561	2018-01-20	LA/LB	0	2018	Southern California	22640.5
500	9778105	MSC SHREYA B	Container	113112	2018-01-20	LA/LB	0	2018	Southern California	22411.4
501	9207716	IVER EXPERIENCE	Tanker	29289	2018-01-20	Carquinez	18260.7	2018	Northern California	10118.6
502	9359014	GUNDE MAERSK	Container	99002	2018-01-20	Oakland	0	2018	Northern California	20551.9
503	9193551	POLAR ENDEAVOUR	Tanker	85387	2018-01-20	Richmond	0	2018	Northern California	19445.1
504	9226891	WESTERDAM	Passenger	82348	2018-01-20	San Diego	0	2018	Southern California	18107.8
505	9485007	YM MASCULINITY	Container	76787	2018-01-20	Oakland	0	2018	Northern California	17422.5
506	9323510	HYUNDAI BANGKOK	Container	74651	2018-01-20	Oakland	0	2018	Northern California	17105.8
507	9118630	FLORIDA VOYAGER	Tanker	30415	2018-01-20	Richmond	9676	2018	Northern California	10354.3
508	9074547	APL SINGAPORE	Container	64502	2018-01-20	Oakland	0	2018	Northern California	15555.6
509	9460576	PAMISOS	Tanker	55909	2018-01-20	LA/LB	0	2018	Southern California	15015.3
510	9200809	SINGAPORE EXPRESS	Container	54401	2018-01-20	LA/LB	0	2018	Southern California	13925.2
511	7926174	HONOURABLE HENRY JACKMAN	Bulker	46191	2018-01-20	Redwood	0	2018	Northern California	13846.7
512	9463267	BAY BRIDGE	Container	44234	2018-01-20	LA/LB	0	2018	Southern California	12172.8
513	9573854	FURNESS ST KILDA	Bulker	34795	2018-01-20	Carquinez	0	2018	Northern California	11585.3
514	9416458	FOUR EMERALD	Bulker	24031	2018-01-20	San Francisco	0	2018	Northern California	9177.68
515	5501	550-1/Sea Reliance	ATB	10658	2018-01-20	LA/LB	0	2018	Southern California	7388.88
516	9480124	LOLLAND	General	12772	2018-01-20	LA/LB	0	2018	Southern California	4908.58
517	9664263	CAP TAPUTAPU	Container	9932	2018-01-20	Oakland	0	2018	Northern California	4609.54
518	1144875	ALSEA BAY/TECUMSEH	Barge+Tug	6440	2018-01-20	LA/LB	0	2018	Southern California	3469.1
519	9501150	FIDA	Tanker	163066	2018-01-21	LA/LB	0	2018	Southern California	28863.1
520	9516404	COSCO BELGIUM	Container	153666	2018-01-21	LA/LB	0	2018	Southern California	27351.3
521	9632040	APL SENTOSA	Container	151015	2018-01-21	LA/LB	0	2018	Southern California	27043.6
522	9645918	CSCL EAST CHINA SEA	Container	116568	2018-01-21	LA/LB	0	2018	Southern California	22854.2
523	9290658	TORM REPUBLICAN	Tanker	29242	2018-01-21	Richmond	18856	2018	Northern California	10108.6
524	9597484	APL NEW YORK	Container	109712	2018-01-21	Oakland	0	2018	Northern California	21971.2
525	9302176	HENRY HUDSON BRIDGE	Container	98747	2018-01-21	Oakland	0	2018	Northern California	20517.5
526	9665748	POLARIS VOYAGER	Tanker	85147	2018-01-21	Richmond	0	2018	Northern California	19411.7
527	9594731	BRAZOS	Tanker	81341	2018-01-21	El Segundo	0	2018	Southern California	18877.3
528	9321237	MOL CREATION	Container	86692	2018-01-21	LA/LB	0	2018	Southern California	18852.3
529	9053878	CARNIVAL IMAGINATION	Passenger	70367	2018-01-21	LA/LB	1159.9	2018	Southern California	16233.1
530	9601833	AQUALEGACY	Tanker	61237	2018-01-21	LA/LB	0	2018	Southern California	15873.3
531	9330604	CAPRICORN VOYAGER	Tanker	58442	2018-01-21	Richmond	0	2018	Northern California	15427
532	9337664	NYK DEMETER	Container	55487	2018-01-21	Oakland	0	2018	Northern California	14105.3
533	9416965	NYK REMUS	Container	55487	2018-01-21	LA/LB	0	2018	Southern California	14105.3
534	9407160	MOL EMPIRE	Container	54940	2018-01-21	Oakland	0	2018	Northern California	14014.7
535	9131369	MISSISSIPPI VOYAGER	Tanker	30415	2018-01-21	El Segundo	4950	2018	Southern California	10354.3
536	9255933	GENER8 COMPANION	Tanker	41589	2018-01-21	San Francisco	0	2018	Northern California	12533.8
537	9239630	SEAWAYS SILVERMAR	Tanker	40343	2018-01-21	Carquinez	0	2018	Northern California	12303.2
538	9561265	ELEGANT ACE	RO-RO	58939	2018-01-21	San Diego	0	2018	Southern California	9303.96
539	9703057	DOLE PACIFIC	Container	25669	2018-01-21	San Diego	0	2018	Southern California	8545.56
540	8700230	CHAITEN	General	13312	2018-01-21	LA/LB	0	2018	Southern California	5026.4
541	9365788	CMA CGM PELLEAS	Container	11249	2018-01-21	Oakland	0	2018	Northern California	4998.19
542	9172155	CRYSTAL AMARANTO	Tanker	6785	2018-01-21	LA/LB	0	2018	Southern California	4143.4
543	9286920	BALTIA	Bulker	38849	2018-01-22	Stockton	31483.4	2018	Northern California	12417.4
544	9295000	ARIES VOYAGER	Tanker	160808	2018-01-22	LA/LB	0	2018	Southern California	28618.5
545	9710787	NORD HYDRA	Bulker	40937	2018-01-22	LA/LB	21123.3	2018	Southern California	12833.4
546	9104005	GRAND PRINCESS	Passenger	107517	2018-01-22	San Francisco	533.2	2018	Northern California	21796
547	9345659	PAPILLON	Tanker	26913	2018-01-22	Richmond	15590	2018	Northern California	9609.2
548	9774185	SEAVIGOUR	Tanker	81368	2018-01-22	Carquinez	0	2018	Northern California	18881.1
549	9262704	NYK AQUARIUS	Container	75484	2018-01-22	LA/LB	0	2018	Southern California	17229.7
550	9300398	EVER SIGMA	Container	75246	2018-01-22	Oakland	0	2018	Northern California	17194.3
551	9305659	HYUNDAI BUSAN	Container	74651	2018-01-22	LA/LB	0	2018	Southern California	17105.8
552	9087489	CARNIVAL INSPIRATION	Passenger	70367	2018-01-22	LA/LB	1004.7	2018	Southern California	16233.1
553	9641223	KRISTINA	Container	71021	2018-01-22	LA/LB	0	2018	Southern California	16560.4
555	9196979	ITAL USODIMARE	Container	68888	2018-01-22	LA/LB	0	2018	Southern California	16235.3
554	9053878	CARNIVAL IMAGINATION	Passenger	70367	2018-01-22	Avalon/Catalina	0	2018	Southern California	16233.1
556	9243667	CRYSTAL SERENITY	Passenger	68870	2018-01-22	San Diego	0	2018	Southern California	15992.3
557	9679799	CSK LONGEVITY	Bulker	40963	2018-01-22	Richmond	4408	2018	Northern California	12838.5
558	9200809	SINGAPORE EXPRESS	Container	54401	2018-01-22	Oakland	0	2018	Northern California	13925.2
559	6502	650-2/Gulf Reliance	ATB	12097	2018-01-22	Carquinez	9720	2018	Northern California	7391.84
560	9314648	AZUR	Bulker	42712	2018-01-22	San Francisco	0	2018	Northern California	13180.8
561	7907984	MANOA	Container	40627	2018-01-22	Oakland	0	2018	Northern California	11517.9
562	9476927	ULTRA GUJARAT	Bulker	33910	2018-01-22	LA/LB	0	2018	Southern California	11398.9
563	9272448	NERAIDA	Bulker	30662	2018-01-22	San Francisco	0	2018	Northern California	10699
564	9118630	FLORIDA VOYAGER	Tanker	30415	2018-01-22	San Francisco	0	2018	Northern California	10354.3
565	7729461	HORIZON RELIANCE	Container	34077	2018-01-22	LA/LB	0	2018	Southern California	10273.9
566	9112117	CHAMPION TIDE	Tanker	26218	2018-01-22	Stockton	251	2018	Northern California	9456.94
567	9610444	PRIME ACE	RO-RO	59007	2018-01-22	LA/LB	0	2018	Southern California	9309.65
568	9561265	ELEGANT ACE	RO-RO	58939	2018-01-22	LA/LB	0	2018	Southern California	9303.96
569	9187887	PACIFIC PRINCESS	Passenger	30277	2018-01-22	LA/LB	0	2018	Southern California	9032.71
570	6502	650-2/Gulf Reliance	ATB	12097	2018-01-22	San Francisco	0	2018	Northern California	7391.84
571	9292010	ZEA JAKARTA	General	23119	2018-01-22	LA/LB	0	2018	Southern California	6895.6
572	9517903	STAR CARE	General	14022	2018-01-22	Hueneme	0	2018	Southern California	5178.25
573	9402055	BBC CALIFORNIA	General	9611	2018-01-22	LA/LB	0	2018	Southern California	4170.81
574	9713337	MOL BEACON	Container	113042	2018-01-23	LA/LB	0	2018	Southern California	22402.4
575	9595486	EVER LIBRA	Container	98882	2018-01-23	LA/LB	0	2018	Southern California	20535.7
576	9605231	MSC ARBATAX	Container	94402	2018-01-23	LA/LB	0	2018	Southern California	19925.9
577	9665736	PEGASUS VOYAGER	Tanker	85147	2018-01-23	El Segundo	0	2018	Southern California	19411.7
578	9438535	YM MATURITY	Container	73675	2018-01-23	LA/LB	0	2018	Southern California	16960.1
579	9087489	CARNIVAL INSPIRATION	Passenger	70367	2018-01-23	Avalon/Catalina	0	2018	Southern California	16233.1
580	9243667	CRYSTAL SERENITY	Passenger	68870	2018-01-23	LA/LB	0	2018	Southern California	15992.3
581	9077123	APL THAILAND	Container	64502	2018-01-23	LA/LB	0	2018	Southern California	15555.6
582	9330604	CAPRICORN VOYAGER	Tanker	58442	2018-01-23	San Francisco	0	2018	Northern California	15427
583	9407160	MOL EMPIRE	Container	54940	2018-01-23	LA/LB	0	2018	Southern California	14014.7
584	9470284	SEAWAYS SAMAR	Tanker	42153	2018-01-23	LA/LB	0	2018	Southern California	12637.3
585	9463267	BAY BRIDGE	Container	44234	2018-01-23	Oakland	0	2018	Northern California	12172.8
586	9280354	COMMANDER	Tanker	38833	2018-01-23	LA/LB	0	2018	Southern California	12020
587	9670822	CAP CORRIENTES	Container	42690	2018-01-23	Oakland	0	2018	Northern California	11894.8
588	9465980	TORM ALMENA	Tanker	30241	2018-01-23	LA/LB	0	2018	Southern California	10318.1
589	9408138	EVERGREEN STATE	Tanker	29606	2018-01-23	LA/LB	0	2018	Southern California	10185.3
590	9610444	PRIME ACE	RO-RO	59007	2018-01-23	Hueneme	0	2018	Southern California	9309.65
591	9355408	NYK CLARA	Container	27051	2018-01-23	LA/LB	0	2018	Southern California	8841.91
592	9383235	SEALAND LOS ANGELES	Container	26435	2018-01-23	Hueneme	0	2018	Southern California	8710.49
593	9691486	GALLEON	Bulker	17027	2018-01-23	San Francisco	0	2018	Northern California	7388.45
594	9739317	CTG MAGNESIUM	Tanker	17139	2018-01-23	LA/LB	0	2018	Southern California	7295.31
595	1161472	SUNSET BAY/MIKIONA	Barge+Tug	8048	2018-01-23	LA/LB	0	2018	Southern California	4004.25
596	9645906	CSCL YELLOW SEA	Container	116568	2018-01-24	LA/LB	0	2018	Southern California	22854.2
597	9302140	HUMBER BRIDGE	Container	98747	2018-01-24	LA/LB	0	2018	Southern California	20517.5
598	9618317	MSC ATHOS	Container	95390	2018-01-24	LA/LB	0	2018	Southern California	20061.3
599	9300386	EVER SHINE	Container	75246	2018-01-24	LA/LB	0	2018	Southern California	17194.3
600	9312937	SM NINGBO	Container	74962	2018-01-24	LA/LB	0	2018	Southern California	17152.1
601	9484572	CAP JERVIS	Container	47877	2018-01-24	Oakland	0	2018	Northern California	12815.5
602	9353292	YM ETERNITY	Container	42741	2018-01-24	LA/LB	0	2018	Southern California	11904.1
603	9573854	FURNESS ST KILDA	Bulker	34795	2018-01-24	LA/LB	0	2018	Southern California	11585.3
604	9323041	ANL BAREGA	Container	38332	2018-01-24	Oakland	0	2018	Northern California	11090.7
605	9399935	NAVE ORBIT	Tanker	30083	2018-01-24	Richmond	0	2018	Northern California	10285.1
606	9689134	HIGH SUN	Tanker	29935	2018-01-24	San Francisco	0	2018	Northern California	10254.2
607	9422512	UACC RAS LAFFAN	Tanker	29563	2018-01-24	LA/LB	0	2018	Southern California	10176.2
608	9273674	MANULANI	Container	32575	2018-01-24	LA/LB	0	2018	Southern California	9977.23
609	7617905	HORIZON ENTERPRISE	Container	28219	2018-01-24	Oakland	0	2018	Northern California	9088.26
610	8913162	AMADEA	Passenger	28856	2018-01-24	San Diego	0	2018	Southern California	8735.88
611	9383235	SEALAND LOS ANGELES	Container	26435	2018-01-24	LA/LB	0	2018	Southern California	8710.49
612	9367578	LORD VISHNU	RO-RO	51917	2018-01-24	Carquinez	0	2018	Northern California	8697.99
613	9344643	CAP PALMERSTON	Container	22914	2018-01-24	LA/LB	0	2018	Southern California	7937.53
614	9357080	CHIQUITA VENTURE	Container	22801	2018-01-24	Hueneme	0	2018	Southern California	7912.06
615	9233167	JEAN ANNE	RO-RO	37548	2018-01-24	San Diego	0	2018	Southern California	7323.34
616	1144875	ALSEA BAY/TECUMSEH	Barge+Tug	6440	2018-01-24	Richmond	0	2018	Northern California	3469.1
617	1195521	MORRO BAY/COCHISE	Barge+Tug	4782	2018-01-24	El Segundo	0	2018	Southern California	2863.17
618	9427017	ASIAN PIONEER	Bulker	48022	2018-01-25	LA/LB	46217.1	2018	Southern California	14189.7
619	9314648	AZUR	Bulker	42712	2018-01-25	Stockton	27954.2	2018	Northern California	13180.8
620	9516404	COSCO BELGIUM	Container	153666	2018-01-25	Oakland	0	2018	Northern California	27351.3
621	9456769	MAERSK EMDEN	Container	141716	2018-01-25	Oakland	0	2018	Northern California	25949
622	9467407	MSC LAUREN	Container	140096	2018-01-25	LA/LB	0	2018	Southern California	25755.8
623	9689134	HIGH SUN	Tanker	29935	2018-01-25	Carquinez	16143.7	2018	Northern California	10254.2
624	9613587	OOCL GENOA	Container	91499	2018-01-25	LA/LB	0	2018	Southern California	19525.4
625	9450612	CMA CGM LA SCALA	Container	90931	2018-01-25	LA/LB	0	2018	Southern California	19446.5
626	9665736	PEGASUS VOYAGER	Tanker	85147	2018-01-25	Richmond	0	2018	Northern California	19411.7
627	9424924	MOL MATRIX	Container	78316	2018-01-25	LA/LB	0	2018	Southern California	17647.2
628	9053878	CARNIVAL IMAGINATION	Passenger	70367	2018-01-25	LA/LB	1159.9	2018	Southern California	16233.1
629	9196979	ITAL USODIMARE	Container	68888	2018-01-25	Oakland	0	2018	Northern California	16235.3
630	7908005	MOKIHANA	Container	57379	2018-01-25	LA/LB	0	2018	Southern California	14416.1
631	9337688	NYK DIANA	Container	55487	2018-01-25	LA/LB	0	2018	Southern California	14105.3
632	9337688	NYK DIANA	Container	55487	2018-01-25	Oakland	0	2018	Northern California	14105.3
633	9286920	BALTIA	Bulker	38849	2018-01-25	San Francisco	0	2018	Northern California	12417.4
634	9463346	BAI CHAY BRIDGE	Container	44234	2018-01-25	LA/LB	0	2018	Southern California	12172.8
635	9258466	DANUBIA	Tanker	38975	2018-01-25	El Segundo	0	2018	Southern California	12046.8
636	9131369	MISSISSIPPI VOYAGER	Tanker	30415	2018-01-25	Richmond	1144	2018	Northern California	10354.3
638	9377509	OBERON	RO-RO	71673	2018-01-25	LA/LB	0	2018	Southern California	10322.1
637	9399935	NAVE ORBIT	Tanker	30083	2018-01-25	San Francisco	0	2018	Northern California	10285.1
639	9726475	TORM TROILUS	Tanker	29484	2018-01-25	San Francisco	0	2018	Northern California	10159.6
640	9284752	LYRA LEADER	RO-RO	62510	2018-01-25	Richmond	0	2018	Northern California	9599.1
641	7617905	HORIZON ENTERPRISE	Container	28219	2018-01-25	LA/LB	0	2018	Southern California	9088.26
642	9620126	IVS MERLION	Tanker	20928	2018-01-25	LA/LB	0	2018	Southern California	8241.38
643	9509401	JUPITER SPIRIT	RO-RO	45961	2018-01-25	LA/LB	0	2018	Southern California	8153.11
644	9632040	APL SENTOSA	Container	151015	2018-01-26	Oakland	0	2018	Northern California	27043.6
645	9342504	MAERSK ANTARES	Container	109534	2018-01-26	Oakland	0	2018	Northern California	21948
646	9605231	MSC ARBATAX	Container	94402	2018-01-26	Oakland	0	2018	Northern California	19925.9
647	9665748	POLARIS VOYAGER	Tanker	85147	2018-01-26	Richmond	0	2018	Northern California	19411.7
648	9310240	OOCL SOUTHAMPTON	Container	89097	2018-01-26	LA/LB	0	2018	Southern California	19190.7
649	9594731	BRAZOS	Tanker	81341	2018-01-26	LA/LB	0	2018	Southern California	18877.3
650	9321237	MOL CREATION	Container	86692	2018-01-26	Oakland	0	2018	Northern California	18852.3
651	9305659	HYUNDAI BUSAN	Container	74651	2018-01-26	Oakland	0	2018	Northern California	17105.8
652	9087489	CARNIVAL INSPIRATION	Passenger	70367	2018-01-26	LA/LB	826.9	2018	Southern California	16233.1
653	9385025	HYUNDAI NEW YORK	Container	71786	2018-01-26	LA/LB	0	2018	Southern California	16676.1
654	9641223	KRISTINA	Container	71021	2018-01-26	Oakland	0	2018	Northern California	16560.4
655	9484572	CAP JERVIS	Container	47877	2018-01-26	LA/LB	0	2018	Southern California	12815.5
656	9388297	SELECAO	Tanker	41676	2018-01-26	San Francisco	0	2018	Northern California	12549.8
657	9288813	SUNNY DREAM	Tanker	29335	2018-01-26	LA/LB	1240	2018	Southern California	10128.3
658	9283875	PHOENIX LEADER	RO-RO	61804	2018-01-26	Hueneme	0	2018	Southern California	9541.39
659	9455052	ATLANTIC SIRIUS	Tanker	23342	2018-01-26	Stockton	0	2018	Northern California	8809.35
660	9427938	SIEM PLATO	RO-RO	47020	2018-01-26	San Diego	0	2018	Southern California	8252.31
661	9344643	CAP PALMERSTON	Container	22914	2018-01-26	Oakland	0	2018	Northern California	7937.53
662	6502	650-2/Gulf Reliance	ATB	12097	2018-01-26	LA/LB	0	2018	Southern California	7391.84
663	9542855	OCEAN SEAGULL	General	9615	2018-01-26	LA/LB	0	2018	Southern California	4171.8
664	1144875	ALSEA BAY/TECUMSEH	Barge+Tug	6440	2018-01-26	LA/LB	0	2018	Southern California	3469.1
665	9749312	CALYPSO ISLAND	Bulker	47006	2018-01-27	LA/LB	24626	2018	Southern California	14000
666	9333163	CARNIVAL SPLENDOR	Passenger	113323	2018-01-27	LA/LB	2379.6	2018	Southern California	22607.5
667	9645891	CSCL AUTUMN	Container	116568	2018-01-27	LA/LB	0	2018	Southern California	22854.2
669	9397511	LYSIAS	Tanker	29993	2018-01-27	Carquinez	19406	2018	Northern California	10266.4
668	9378462	RUBY PRINCESS	Passenger	113561	2018-01-27	LA/LB	0	2018	Southern California	22640.5
670	9311048	CITRUS EXPRESS	Tanker	31433	2018-01-27	San Francisco	17183	2018	Northern California	10564.5
671	9605152	MSC ANTALYA	Container	94402	2018-01-27	Oakland	0	2018	Northern California	19925.9
672	9424924	MOL MATRIX	Container	78316	2018-01-27	Oakland	0	2018	Northern California	17647.2
673	9262704	NYK AQUARIUS	Container	75484	2018-01-27	Oakland	0	2018	Northern California	17229.7
674	9601833	AQUALEGACY	Tanker	61237	2018-01-27	Carquinez	0	2018	Northern California	15873.3
675	9077123	APL THAILAND	Container	64502	2018-01-27	Oakland	0	2018	Northern California	15555.6
676	9286920	BALTIA	Bulker	38849	2018-01-27	Richmond	2369.8	2018	Northern California	12417.4
677	9138094	SHEILA ANN	Bulker	41428	2018-01-27	LA/LB	0	2018	Southern California	12930
678	9121285	GREEN GARNET	Bulker	40322	2018-01-27	LA/LB	0	2018	Southern California	12711.7
679	9470272	SEAWAYS LEYTE	Tanker	42153	2018-01-27	LA/LB	0	2018	Southern California	12637.3
680	9239630	SEAWAYS SILVERMAR	Tanker	40343	2018-01-27	LA/LB	0	2018	Southern California	12303.2
681	9670822	CAP CORRIENTES	Container	42690	2018-01-27	LA/LB	0	2018	Southern California	11894.8
682	9323041	ANL BAREGA	Container	38332	2018-01-27	LA/LB	0	2018	Southern California	11090.7
683	9408102	PELICAN STATE	Tanker	29527	2018-01-27	Carquinez	0	2018	Northern California	10168.7
684	9283875	PHOENIX LEADER	RO-RO	61804	2018-01-27	LA/LB	0	2018	Southern California	9541.39
685	8913162	AMADEA	Passenger	28856	2018-01-27	San Francisco	0	2018	Northern California	8735.88
686	9603594	BALAO	Container	26412	2018-01-27	Oakland	0	2018	Northern California	8705.56
687	9367578	LORD VISHNU	RO-RO	51917	2018-01-27	Hueneme	0	2018	Southern California	8697.99
688	9615080	DIANTHUS	Bulker	16928	2018-01-27	San Francisco	0	2018	Northern California	7361.38
689	9526265	NEW LEGEND RUBY	General	19534	2018-01-27	LA/LB	0	2018	Southern California	6261.17
690	1161472	SUNSET BAY/MIKIONA	Barge+Tug	8048	2018-01-27	Richmond	0	2018	Northern California	4004.25
691	9501174	TAQAH	Tanker	162960	2018-01-28	LA/LB	0	2018	Southern California	28851.7
692	9780847	CMA CGM G WASHINGTON	Container	140872	2018-01-28	LA/LB	0	2018	Southern California	25848.5
693	9408138	EVERGREEN STATE	Tanker	29606	2018-01-28	Carquinez	21000	2018	Northern California	10185.3
694	9496977	NANTONG K	Bulker	33232	2018-01-28	LA/LB	17547.3	2018	Southern California	11254.9
695	9288813	SUNNY DREAM	Tanker	29335	2018-01-28	Richmond	16882	2018	Northern California	10128.3
696	9466972	WAN HAI 801	Container	94407	2018-01-28	LA/LB	0	2018	Southern California	19926.6
697	9337482	YM UNIFORM	Container	90507	2018-01-28	LA/LB	0	2018	Southern California	19387.5
698	9597006	FLEVES	Tanker	81476	2018-01-28	El Segundo	0	2018	Southern California	18896.4
699	9579030	STENA SUPERIOR	Tanker	81187	2018-01-28	LA/LB	0	2018	Southern California	18855.5
700	9241308	EVER ENVOY	Container	76067	2018-01-28	LA/LB	0	2018	Southern California	17316.1
701	9300386	EVER SHINE	Container	75246	2018-01-28	Oakland	0	2018	Northern California	17194.3
702	9053878	CARNIVAL IMAGINATION	Passenger	70367	2018-01-28	LA/LB	1159.9	2018	Southern California	16233.1
703	9438535	YM MATURITY	Container	73675	2018-01-28	Oakland	0	2018	Northern California	16960.1
704	9661211	PHAIDRA	Bulker	48090	2018-01-28	LA/LB	0	2018	Southern California	14202.4
705	9311359	CABO FROWARD	Tanker	42096	2018-01-28	El Segundo	0	2018	Southern California	12626.8
706	9353292	YM ETERNITY	Container	42741	2018-01-28	Oakland	0	2018	Northern California	11904.1
707	9543548	TORM ARAWA	Tanker	30241	2018-01-28	LA/LB	0	2018	Southern California	10318.1
708	9408102	PELICAN STATE	Tanker	29527	2018-01-28	Richmond	0	2018	Northern California	10168.7
709	9345659	PAPILLON	Tanker	26913	2018-01-28	LA/LB	0	2018	Southern California	9609.2
710	9283875	PHOENIX LEADER	RO-RO	61804	2018-01-28	San Diego	0	2018	Southern California	9541.39
711	9464326	CLAXTON BAY	Tanker	23342	2018-01-28	Stockton	0	2018	Northern California	8809.35
712	9367578	LORD VISHNU	RO-RO	51917	2018-01-28	San Diego	0	2018	Southern California	8697.99
713	9703069	DOLE ATLANTIC	Container	25669	2018-01-28	San Diego	0	2018	Southern California	8545.56
714	9737137	GLOBAL ETERNITY	Bulker	21279	2018-01-28	Stockton	0	2018	Northern California	8501.34
715	9619684	MARJORIE C	RO-RO	47279	2018-01-28	San Diego	0	2018	Southern California	8276.41
716	9267077	TIMARU STAR	Bulker	19779	2018-01-28	LA/LB	0	2018	Southern California	8119.07
717	5501	550-1/Sea Reliance	ATB	10658	2018-01-28	Carquinez	0	2018	Northern California	7388.88
718	1195521	MORRO BAY/COCHISE	Barge+Tug	4782	2018-01-28	Richmond	0	2018	Northern California	2863.17
719	9645920	CSCL SOUTH CHINA SEA	Container	116568	2018-01-29	LA/LB	0	2018	Southern California	22854.2
720	9759898	AMERICAN FREEDOM	Tanker	29801	2018-01-29	Carquinez	18550.7	2018	Northern California	10226.2
721	9595486	EVER LIBRA	Container	98882	2018-01-29	Oakland	0	2018	Northern California	20535.7
722	9604134	EVER LIVELY	Container	98830	2018-01-29	LA/LB	0	2018	Southern California	20528.7
723	9302140	HUMBER BRIDGE	Container	98747	2018-01-29	Oakland	0	2018	Northern California	20517.5
724	9320233	GJERTRUD MAERSK	Container	98648	2018-01-29	LA/LB	0	2018	Southern California	20504.1
725	9450612	CMA CGM LA SCALA	Container	90931	2018-01-29	Oakland	0	2018	Northern California	19446.5
726	9665736	PEGASUS VOYAGER	Tanker	85147	2018-01-29	El Segundo	0	2018	Southern California	19411.7
727	9748679	NORDIC STAR	Tanker	81718	2018-01-29	LA/LB	0	2018	Southern California	18930.6
728	9579406	UNISON POWER	Bulker	24735	2018-01-29	LA/LB	13151.4	2018	Southern California	9346
729	9475648	MOL MANEUVER	Container	78316	2018-01-29	LA/LB	0	2018	Southern California	17647.2
730	9356696	NYK THEMIS	Container	76826	2018-01-29	LA/LB	0	2018	Southern California	17428.2
731	9484998	YM MILESTONE	Container	76787	2018-01-29	LA/LB	0	2018	Southern California	17422.5
732	9323522	HYUNDAI JAKARTA	Container	74651	2018-01-29	LA/LB	0	2018	Southern California	17105.8
733	9087489	CARNIVAL INSPIRATION	Passenger	70367	2018-01-29	LA/LB	726.9	2018	Southern California	16233.1
734	9053878	CARNIVAL IMAGINATION	Passenger	70367	2018-01-29	Avalon/Catalina	0	2018	Southern California	16233.1
735	7926174	HONOURABLE HENRY JACKMAN	Bulker	46191	2018-01-29	San Francisco	897	2018	Northern California	13846.7
736	9281425	GULF PEARL	Tanker	42443	2018-01-29	LA/LB	0	2018	Southern California	12690.3
737	9759886	AMERICAN ENDURANCE	Tanker	29801	2018-01-29	LA/LB	3200	2018	Southern California	10226.2
738	9131369	MISSISSIPPI VOYAGER	Tanker	30415	2018-01-29	El Segundo	1905	2018	Southern California	10354.3
739	9553024	ATLANTIC CLOVER	Bulker	33671	2018-01-29	LA/LB	0	2018	Southern California	11348.3
740	9619684	MARJORIE C	RO-RO	47279	2018-01-29	LA/LB	3120.2	2018	Southern California	8276.41
741	9353565	OVERSEAS BOSTON	Tanker	29242	2018-01-29	LA/LB	0	2018	Southern California	10108.6
742	9284764	GRAND PHOENIX	RO-RO	59217	2018-01-29	San Diego	0	2018	Southern California	9327.23
743	9545053	EFTICHIA	Bulker	22419	2018-01-29	Sacramento	0	2018	Northern California	8785.23
744	7802718	KAUAI	Container	25640	2018-01-29	Oakland	0	2018	Northern California	8539.28
745	9614505	SHENGKING	Container	25483	2018-01-29	LA/LB	0	2018	Southern California	8505.25
746	9021332	NEW NADA	RO-RO	47677	2018-01-29	LA/LB	0	2018	Southern California	8313.33
747	6502	650-2/Gulf Reliance	ATB	12097	2018-01-29	San Francisco	0	2018	Northern California	7391.84
748	9739317	CTG MAGNESIUM	Tanker	17139	2018-01-29	San Francisco	0	2018	Northern California	7295.31
749	9739317	CTG MAGNESIUM	Tanker	17139	2018-01-29	Richmond	0	2018	Northern California	7295.31
750	9517927	STAR ENDEAVOUR I	Container	14022	2018-01-29	Hueneme	0	2018	Southern California	5767.99
751	9475686	MAERSK ENPING	Container	141770	2018-01-30	LA/LB	0	2018	Southern California	25955.5
752	9467407	MSC LAUREN	Container	140096	2018-01-30	Oakland	0	2018	Northern California	25755.8
753	9645891	CSCL AUTUMN	Container	116568	2018-01-30	Oakland	0	2018	Northern California	22854.2
754	9685334	MOL BRILLIANCE	Container	113042	2018-01-30	LA/LB	0	2018	Southern California	22402.4
755	9720512	MSC MICHELA	Container	94469	2018-01-30	LA/LB	0	2018	Southern California	19935.1
756	9605152	MSC ANTALYA	Container	94402	2018-01-30	LA/LB	0	2018	Southern California	19925.9
757	9417268	OOCL LONDON	Container	89101	2018-01-30	LA/LB	0	2018	Southern California	19191.2
758	9629902	ONE COMMITMENT	Container	87022	2018-01-30	LA/LB	0	2018	Southern California	18898.9
759	9297515	NORDIC SKIER	Tanker	81345	2018-01-30	San Francisco	0	2018	Northern California	18877.8
760	9698317	GALILEO	Bulker	35873	2018-01-30	LA/LB	9725.1	2018	Southern California	11809.9
761	9087489	CARNIVAL INSPIRATION	Passenger	70367	2018-01-30	Avalon/Catalina	0	2018	Southern California	16233.1
762	9077276	APL PHILIPPINES	Container	64502	2018-01-30	LA/LB	0	2018	Southern California	15555.6
763	9330604	CAPRICORN VOYAGER	Tanker	58442	2018-01-30	Richmond	0	2018	Northern California	15427
764	6502	650-2/Gulf Reliance	ATB	12097	2018-01-30	Carquinez	11472	2018	Northern California	7391.84
765	7926174	HONOURABLE HENRY JACKMAN	Bulker	46191	2018-01-30	Richmond	0	2018	Northern California	13846.7
766	9470272	SEAWAYS LEYTE	Tanker	42153	2018-01-30	Carquinez	0	2018	Northern California	12637.3
767	9463346	BAI CHAY BRIDGE	Container	44234	2018-01-30	Oakland	0	2018	Northern California	12172.8
768	9355537	HOKUETSU USHAKA	General	49186	2018-01-30	LA/LB	0	2018	Southern California	10626.2
769	9516258	KOURION	Tanker	29930	2018-01-30	San Francisco	0	2018	Northern California	10253.2
770	9284764	GRAND PHOENIX	RO-RO	59217	2018-01-30	Hueneme	0	2018	Southern California	9327.23
771	9277826	AMBER ARROW	RO-RO	57718	2018-01-30	San Diego	0	2018	Southern California	9201.13
772	9406764	NYK MARIA	Container	27003	2018-01-30	LA/LB	0	2018	Southern California	8831.71
773	9455052	ATLANTIC SIRIUS	Tanker	23342	2018-01-30	Sacramento	0	2018	Northern California	8809.35
774	9464326	CLAXTON BAY	Tanker	23342	2018-01-30	San Francisco	0	2018	Northern California	8809.35
775	9545053	EFTICHIA	Bulker	22419	2018-01-30	Sacramento	0	2018	Northern California	8785.23
776	1195521	MORRO BAY/COCHISE	Barge+Tug	4782	2018-01-30	Humboldt	0	2018	Northern California	2863.17
777	9477892	OOCL MIAMI	Container	90757	2018-01-31	LA/LB	0	2018	Southern California	19422.3
778	9665748	POLARIS VOYAGER	Tanker	85147	2018-01-31	Richmond	0	2018	Northern California	19411.7
779	9475648	MOL MANEUVER	Container	78316	2018-01-31	Oakland	0	2018	Northern California	17647.2
780	9300403	EVER SMART	Container	75246	2018-01-31	LA/LB	0	2018	Southern California	17194.3
781	9599781	NEW ASPIRATION	Bulker	34795	2018-01-31	LA/LB	7745.8	2018	Southern California	11585.3
782	9642083	WASHINGTON	Tanker	62318	2018-01-31	Richmond	0	2018	Northern California	16043.8
783	9293442	VENICE BRIDGE	Container	54519	2018-01-31	LA/LB	0	2018	Southern California	13944.8
784	9200809	SINGAPORE EXPRESS	Container	54401	2018-01-31	Oakland	0	2018	Northern California	13925.2
785	7926174	HONOURABLE HENRY JACKMAN	Bulker	46191	2018-01-31	Redwood	0	2018	Northern California	13846.7
786	9314648	AZUR	Bulker	42712	2018-01-31	San Francisco	0	2018	Northern California	13180.8
787	9388297	SELECAO	Tanker	41676	2018-01-31	LA/LB	0	2018	Southern California	12549.8
788	9265732	GEORGIS NIKOLOS	Tanker	40680	2018-01-31	LA/LB	0	2018	Southern California	12365.8
789	9353266	YM ELIXIR	Container	42741	2018-01-31	LA/LB	0	2018	Southern California	11904.1
790	9599781	NEW ASPIRATION	Bulker	34795	2018-01-31	Stockton	0	2018	Northern California	11585.3
791	7907996	MAHIMAHI	Container	37811	2018-01-31	Oakland	0	2018	Northern California	10992.4
792	9345996	NORTHERN DEXTERITY	Container	36007	2018-01-31	Oakland	0	2018	Northern California	10648.6
793	9399935	NAVE ORBIT	Tanker	30083	2018-01-31	San Francisco	0	2018	Northern California	10285.1
794	9268538	MAUNAWILI	Container	32575	2018-01-31	LA/LB	0	2018	Southern California	9977.23
795	9284764	GRAND PHOENIX	RO-RO	59217	2018-01-31	Carquinez	0	2018	Northern California	9327.23
796	9277826	AMBER ARROW	RO-RO	57718	2018-01-31	Hueneme	0	2018	Southern California	9201.13
797	9311854	TALIA	RO-RO	57692	2018-01-31	San Diego	0	2018	Southern California	9198.93
798	9158288	GREEN LAKE	RO-RO	57623	2018-01-31	Hueneme	0	2018	Southern California	9193.08
799	7617890	HORIZON PACIFIC	Container	28219	2018-01-31	Oakland	0	2018	Northern California	9088.26
800	9455052	ATLANTIC SIRIUS	Tanker	23342	2018-01-31	San Francisco	0	2018	Northern California	8809.35
801	9376012	SEALAND BALBOA	Container	26435	2018-01-31	LA/LB	0	2018	Southern California	8710.49
802	9021332	NEW NADA	RO-RO	47677	2018-01-31	Carquinez	0	2018	Northern California	8313.33
803	9344679	CAP PALLISER	Container	22914	2018-01-31	LA/LB	0	2018	Southern California	7937.53
804	9357119	CHIQUITA PROGRESS	Container	22801	2018-01-31	Hueneme	0	2018	Southern California	7912.06
805	1262367	KIRBY 185-01/Nancy Peterkin	ATB	12827	2018-01-31	San Francisco	0	2018	Northern California	7532.41
806	9615080	DIANTHUS	Bulker	16928	2018-01-31	Sacramento	0	2018	Northern California	7361.38
807	9566150	ZAO GALAXY	Tanker	16408	2018-01-31	LA/LB	157	2018	Southern California	7103.74
808	1193404	MONTEREY BAY/KLIHYAM	Barge+Tug	7070	2018-01-31	Richmond	0	2018	Northern California	3594.88
809	9299800	CMA CGM MEDEA	Container	107711	2018-02-01	LA/LB	3276	2018	Southern California	21709.8
810	9458224	JOSCO CHANGZHOU	Bulker	33188	2018-02-01	Carquinez	17551.4	2018	Northern California	11245.5
811	9311048	CITRUS EXPRESS	Tanker	31433	2018-02-01	Carquinez	17183	2018	Northern California	10564.5
812	9395147	ONE HAMMERSMITH	Container	98747	2018-02-01	LA/LB	0	2018	Southern California	20517.5
813	9720512	MSC MICHELA	Container	94469	2018-02-01	Oakland	0	2018	Northern California	19935.1
814	9665736	PEGASUS VOYAGER	Tanker	85147	2018-02-01	Richmond	0	2018	Northern California	19411.7
815	9337482	YM UNIFORM	Container	90507	2018-02-01	Oakland	0	2018	Northern California	19387.5
816	9597006	FLEVES	Tanker	81476	2018-02-01	LA/LB	0	2018	Southern California	18896.4
817	9226906	ARCADIA	Passenger	84342	2018-02-01	San Francisco	0	2018	Northern California	18411.5
818	9241308	EVER ENVOY	Container	76067	2018-02-01	Oakland	0	2018	Northern California	17316.1
819	9053878	CARNIVAL IMAGINATION	Passenger	70367	2018-02-01	LA/LB	1349.4	2018	Southern California	16233.1
820	9314648	AZUR	Bulker	42712	2018-02-01	Richmond	5808.2	2018	Northern California	13180.8
821	9755464	HONEY ISLAND	Bulker	32540	2018-02-01	LA/LB	8219.4	2018	Southern California	11106.8
822	9601833	AQUALEGACY	Tanker	61237	2018-02-01	LA/LB	0	2018	Southern California	15873.3
823	9330604	CAPRICORN VOYAGER	Tanker	58442	2018-02-01	San Francisco	0	2018	Northern California	15427
824	9602368	ENERGY TRITON	Bulker	43093	2018-02-01	San Francisco	1611.74	2018	Northern California	13254.7
825	9337626	NYK CONSTELLATION	Container	55534	2018-02-01	LA/LB	0	2018	Southern California	14113.1
826	9463293	BEAR MOUNTAIN BRIDGE	Container	44234	2018-02-01	LA/LB	0	2018	Southern California	12172.8
827	9775816	GOLDEN RAY	RO-RO	71178	2018-02-01	San Francisco	0	2018	Northern California	10284.2
828	9408138	EVERGREEN STATE	Tanker	29606	2018-02-01	LA/LB	0	2018	Southern California	10185.3
830	9303194	GRAND ORION	RO-RO	59217	2018-02-01	LA/LB	0	2018	Southern California	9327.23
829	9610690	JULES POINT	Bulker	24428	2018-02-01	Stockton	0	2018	Northern California	9272.82
831	9737137	GLOBAL ETERNITY	Bulker	21279	2018-02-01	LA/LB	0	2018	Southern California	8501.34
832	1220015	DBL 185/Dublin Sea	ATB	14935	2018-02-01	LA/LB	0	2018	Southern California	7938.53
833	9357119	CHIQUITA PROGRESS	Container	22801	2018-02-01	LA/LB	0	2018	Southern California	7912.06
834	5502	550-2/Sound Reliance	ATB	10658	2018-02-01	San Francisco	0	2018	Northern California	7388.88
835	9161895	CHERRY GALAXY	Tanker	12044	2018-02-01	Stockton	0	2018	Northern California	5881.74
836	1195521	MORRO BAY/COCHISE	Barge+Tug	4782	2018-02-01	Richmond	0	2018	Northern California	2863.17
837	9757864	COSCO SHIPPING ALPS	Container	154300	2018-02-02	LA/LB	0	2018	Southern California	27424.6
838	9475698	MAERSK EXETER	Container	140979	2018-02-02	LA/LB	0	2018	Southern California	25861.2
839	9192363	STAR PRINCESS	Passenger	108977	2018-02-02	LA/LB	0	2018	Southern California	22001.3
840	9604134	EVER LIVELY	Container	98830	2018-02-02	Oakland	0	2018	Northern California	20528.7
841	9195157	NORWEGIAN STAR	Passenger	91740	2018-02-02	LA/LB	0	2018	Southern California	19519.6
842	9244063	POLAR ADVENTURE	Tanker	85387	2018-02-02	LA/LB	0	2018	Southern California	19445.1
843	9356696	NYK THEMIS	Container	76826	2018-02-02	Oakland	0	2018	Northern California	17428.2
844	9484998	YM MILESTONE	Container	76787	2018-02-02	Oakland	0	2018	Northern California	17422.5
845	9087489	CARNIVAL INSPIRATION	Passenger	70367	2018-02-02	LA/LB	1596.1	2018	Southern California	16233.1
846	9323522	HYUNDAI JAKARTA	Container	74651	2018-02-02	Oakland	0	2018	Northern California	17105.8
847	9231250	E.R. DENMARK	Container	65792	2018-02-02	LA/LB	0	2018	Southern California	15757.2
848	9416991	NYK RUMINA	Container	55487	2018-02-02	LA/LB	0	2018	Southern California	14105.3
849	9293442	VENICE BRIDGE	Container	54519	2018-02-02	Oakland	0	2018	Northern California	13944.8
850	9200809	SINGAPORE EXPRESS	Container	54401	2018-02-02	LA/LB	0	2018	Southern California	13925.2
851	9143568	LONDON EXPRESS	Container	53523	2018-02-02	LA/LB	0	2018	Southern California	13778.7
852	9131369	MISSISSIPPI VOYAGER	Tanker	30415	2018-02-02	Richmond	3900	2018	Northern California	10354.3
853	9691486	GALLEON	Bulker	17027	2018-02-02	Carquinez	7662.74	2018	Northern California	7388.45
854	7907996	MAHIMAHI	Container	37811	2018-02-02	LA/LB	0	2018	Southern California	10992.4
855	9345996	NORTHERN DEXTERITY	Container	36007	2018-02-02	LA/LB	0	2018	Southern California	10648.6
856	9290579	TORM RAGNHILD	Tanker	30018	2018-02-02	San Francisco	0	2018	Northern California	10271.6
857	9759898	AMERICAN FREEDOM	Tanker	29801	2018-02-02	LA/LB	0	2018	Southern California	10226.2
858	9303194	GRAND ORION	RO-RO	59217	2018-02-02	Hueneme	0	2018	Southern California	9327.23
859	9078842	ARCADIA HIGHWAY	RO-RO	49012	2018-02-02	Carquinez	0	2018	Northern California	8436.11
860	5501	550-1/Sea Reliance	ATB	10658	2018-02-02	LA/LB	1394	2018	Southern California	7388.88
861	8502468	CENTURY LEADER NO. 3	RO-RO	44830	2018-02-02	LA/LB	0	2018	Southern California	8045.97
862	9344679	CAP PALLISER	Container	22914	2018-02-02	Oakland	0	2018	Northern California	7937.53
863	1262367	KIRBY 185-01/Nancy Peterkin	ATB	12827	2018-02-02	Carquinez	0	2018	Northern California	7532.41
864	9182356	COMET ACE	RO-RO	36615	2018-02-02	LA/LB	0	2018	Southern California	7226.16
865	1161472	SUNSET BAY/MIKIONA	Barge+Tug	8048	2018-02-02	LA/LB	0	2018	Southern California	4004.25
866	9311191	PALMA BULKER	Bulker	40100	2018-02-03	Stockton	34794.6	2018	Northern California	12667.6
867	9271432	ALASKAN LEGEND	Tanker	110693	2018-02-03	LA/LB	0	2018	Southern California	22784
868	9378462	RUBY PRINCESS	Passenger	113561	2018-02-03	LA/LB	0	2018	Southern California	22640.5
869	9333163	CARNIVAL SPLENDOR	Passenger	113323	2018-02-03	LA/LB	0	2018	Southern California	22607.5
870	9605231	MSC ARBATAX	Container	94402	2018-02-03	Oakland	0	2018	Northern California	19925.9
871	9711729	KEN SHIN	Bulker	22866	2018-02-03	Stockton	14024.5	2018	Northern California	8895.07
872	9785720	AQUASURAZO	Tanker	61888	2018-02-03	LA/LB	0	2018	Southern California	15976.1
873	9330604	CAPRICORN VOYAGER	Tanker	58442	2018-02-03	Richmond	0	2018	Northern California	15427
874	9600970	RT HON PAUL E MARTIN	Bulker	43691	2018-02-03	Redwood	0	2018	Northern California	13370.2
875	9597343	KT BIRDIE	Bulker	40341	2018-02-03	San Francisco	0	2018	Northern California	12715.5
876	9311191	PALMA BULKER	Bulker	40100	2018-02-03	San Francisco	0	2018	Northern California	12667.6
877	9470272	SEAWAYS LEYTE	Tanker	42153	2018-02-03	LA/LB	0	2018	Southern California	12637.3
878	9566564	NORD PEAK	Bulker	33990	2018-02-03	LA/LB	0	2018	Southern California	11415.8
879	9702443	THERMOPYLAE	RO-RO	75283	2018-02-03	Hueneme	0	2018	Southern California	10595
880	9353539	OVERSEAS LOS ANGELES	Tanker	29242	2018-02-03	LA/LB	0	2018	Southern California	10108.6
881	9181558	LEO LEADER	RO-RO	57566	2018-02-03	LA/LB	0	2018	Southern California	9188.25
882	7617890	HORIZON PACIFIC	Container	28219	2018-02-03	LA/LB	0	2018	Southern California	9088.26
883	1262367	KIRBY 185-01/Nancy Peterkin	ATB	12827	2018-02-03	San Francisco	0	2018	Northern California	7532.41
884	9425746	MAERSK LAUNCHER	General	6798	2018-02-03	San Diego	0	2018	Southern California	3420.41
885	645770	CHETCO/CHINOOK	Barge+Tug	5912	2018-02-03	LA/LB	659.24	2018	Southern California	2964.73
886	9602368	ENERGY TRITON	Bulker	43093	2018-02-04	Stockton	30378.8	2018	Northern California	13254.7
887	9632038	APL ESPLANADE	Container	151015	2018-02-04	LA/LB	0	2018	Southern California	27043.6
888	9399935	NAVE ORBIT	Tanker	30083	2018-02-04	Richmond	19350	2018	Northern California	10285.1
889	9597343	KT BIRDIE	Bulker	40341	2018-02-04	Carquinez	14238	2018	Northern California	12715.5
890	9477438	QUEEN ELIZABETH	Passenger	90901	2018-02-04	San Francisco	2901.8	2018	Northern California	19395.3
891	9320233	GJERTRUD MAERSK	Container	98648	2018-02-04	Oakland	0	2018	Northern California	20504.1
892	9229659	CORAL PRINCESS	Passenger	91627	2018-02-04	LA/LB	0	2018	Southern California	19502.9
893	9665736	PEGASUS VOYAGER	Tanker	85147	2018-02-04	El Segundo	0	2018	Southern California	19411.7
894	9629914	MOL CONTRIBUTION	Container	87023	2018-02-04	LA/LB	0	2018	Southern California	18899
895	9629902	ONE COMMITMENT	Container	87022	2018-02-04	Oakland	0	2018	Northern California	18898.9
896	9221281	OOSTERDAM	Passenger	82820	2018-02-04	San Diego	0	2018	Southern California	18179.9
897	9494589	KOTA CAHAYA	Container	76097	2018-02-04	LA/LB	0	2018	Southern California	17320.5
898	9241310	EVER EAGLE	Container	76067	2018-02-04	LA/LB	0	2018	Southern California	17316.1
899	9300403	EVER SMART	Container	75246	2018-02-04	Oakland	0	2018	Northern California	17194.3
900	9053878	CARNIVAL IMAGINATION	Passenger	70367	2018-02-04	LA/LB	974.8	2018	Southern California	16233.1
901	9077276	APL PHILIPPINES	Container	64502	2018-02-04	Oakland	0	2018	Northern California	15555.6
902	9416991	NYK RUMINA	Container	55487	2018-02-04	Oakland	0	2018	Northern California	14105.3
903	9143568	LONDON EXPRESS	Container	53523	2018-02-04	Oakland	0	2018	Northern California	13778.7
904	9730878	CABO FUJI	Tanker	42791	2018-02-04	Richmond	0	2018	Northern California	12753.7
905	9711729	KEN SHIN	Bulker	22866	2018-02-04	San Francisco	0	2018	Northern California	8895.07
906	9545053	EFTICHIA	Bulker	22419	2018-02-04	San Francisco	0	2018	Northern California	8785.23
907	9703071	DOLE CARIBBEAN	Container	25669	2018-02-04	San Diego	0	2018	Southern California	8545.56
908	9489821	TBC PROGRESS	Bulker	19999	2018-02-04	Carquinez	0	2018	Northern California	8175.79
909	8502468	CENTURY LEADER NO. 3	RO-RO	44830	2018-02-04	Carquinez	0	2018	Northern California	8045.97
910	6502	650-2/Gulf Reliance	ATB	12097	2018-02-04	LA/LB	0	2018	Southern California	7391.84
911	9516753	POLYNESIA	Container	18358	2018-02-04	LA/LB	0	2018	Southern California	6872.21
912	9161895	CHERRY GALAXY	Tanker	12044	2018-02-04	San Francisco	0	2018	Northern California	5881.74
913	9517915	STAR PRIDE	General	14022	2018-02-04	Hueneme	0	2018	Southern California	5178.25
914	1144875	ALSEA BAY/TECUMSEH	Barge+Tug	6440	2018-02-04	Richmond	0	2018	Northern California	3469.1
915	9593206	LIBRA VOYAGER	Tanker	164511	2018-02-05	LA/LB	0	2018	Southern California	29019
916	9501174	TAQAH	Tanker	162960	2018-02-05	LA/LB	0	2018	Southern California	28851.7
917	9518103	SANTA GRACIELA	Bulker	43025	2018-02-05	LA/LB	22060.9	2018	Southern California	13241.6
918	9780847	CMA CGM G WASHINGTON	Container	140872	2018-02-05	Oakland	0	2018	Northern California	25848.5
919	9290579	TORM RAGNHILD	Tanker	30018	2018-02-05	Carquinez	17617	2018	Northern California	10271.6
920	9359038	GUSTAV MAERSK	Container	99002	2018-02-05	LA/LB	0	2018	Southern California	20551.9
921	9395147	ONE HAMMERSMITH	Container	98747	2018-02-05	Oakland	0	2018	Northern California	20517.5
922	9605231	MSC ARBATAX	Container	94402	2018-02-05	LA/LB	0	2018	Southern California	19925.9
923	9416733	FRATERNITY	Tanker	81427	2018-02-05	LA/LB	0	2018	Southern California	18889.5
924	9297515	NORDIC SKIER	Tanker	81345	2018-02-05	San Francisco	0	2018	Northern California	18877.8
925	9247754	NYK APHRODITE	Container	75484	2018-02-05	LA/LB	0	2018	Southern California	17229.7
926	9305647	HYUNDAI SHANGHAI	Container	74651	2018-02-05	LA/LB	0	2018	Southern California	17105.8
927	9323508	HYUNDAI COLOMBO	Container	74651	2018-02-05	LA/LB	0	2018	Southern California	17105.8
928	9087489	CARNIVAL INSPIRATION	Passenger	70367	2018-02-05	LA/LB	819.6	2018	Southern California	16233.1
929	9053878	CARNIVAL IMAGINATION	Passenger	70367	2018-02-05	Avalon/Catalina	0	2018	Southern California	16233.1
930	9642095	CALIFORNIA	Tanker	62318	2018-02-05	Richmond	0	2018	Northern California	16043.8
931	9601833	AQUALEGACY	Tanker	61237	2018-02-05	Carquinez	0	2018	Northern California	15873.3
932	9337626	NYK CONSTELLATION	Container	55534	2018-02-05	Oakland	0	2018	Northern California	14113.1
933	9301952	SEAWAYS VISAYAS	Tanker	42403	2018-02-05	Carquinez	0	2018	Northern California	12683
934	9382970	WORLD HARMONY	Tanker	41676	2018-02-05	LA/LB	0	2018	Southern California	12549.8
935	9353266	YM ELIXIR	Container	42741	2018-02-05	Oakland	0	2018	Northern California	11904.1
936	7907984	MANOA	Container	40627	2018-02-05	Oakland	0	2018	Northern California	11517.9
937	9311048	CITRUS EXPRESS	Tanker	31433	2018-02-05	LA/LB	0	2018	Southern California	10564.5
938	7729461	HORIZON RELIANCE	Container	34077	2018-02-05	LA/LB	0	2018	Southern California	10273.9
939	9191307	TAMESIS	RO-RO	67140	2018-02-05	LA/LB	0	2018	Southern California	9970.23
940	9153551	EURO SPIRIT	RO-RO	46346	2018-02-05	San Diego	0	2018	Southern California	8189.3
941	9153551	EURO SPIRIT	RO-RO	46346	2018-02-05	LA/LB	0	2018	Southern California	8189.3
942	9038335	AUTUMN WAVE	General	13077	2018-02-05	LA/LB	0	2018	Southern California	4975.38
943	1193404	MONTEREY BAY/KLIHYAM	Barge+Tug	7070	2018-02-05	El Segundo	0	2018	Southern California	3594.88
944	9458080	MAERSK EVORA	Container	141716	2018-02-06	LA/LB	24120	2018	Southern California	25949
945	9793741	GEM NO.5	Tanker	156501	2018-02-06	LA/LB	0	2018	Southern California	28148
946	9757864	COSCO SHIPPING ALPS	Container	154300	2018-02-06	Oakland	0	2018	Northern California	27424.6
947	9355575	COSCO TAICANG	Container	115933	2018-02-06	LA/LB	0	2018	Southern California	22773.2
948	9104005	GRAND PRINCESS	Passenger	107517	2018-02-06	San Francisco	533.2	2018	Northern California	21796
949	9299800	CMA CGM MEDEA	Container	107711	2018-02-06	Oakland	0	2018	Northern California	21709.8
950	9516258	KOURION	Tanker	29930	2018-02-06	Carquinez	17100	2018	Northern California	10253.2
951	9705005	MSC CATERINA	Container	95403	2018-02-06	LA/LB	0	2018	Southern California	20063.1
952	9244063	POLAR ADVENTURE	Tanker	85387	2018-02-06	San Francisco	0	2018	Northern California	19445.1
953	9665748	POLARIS VOYAGER	Tanker	85147	2018-02-06	Richmond	0	2018	Northern California	19411.7
954	9761528	NAMSEN	Tanker	82515	2018-02-06	El Segundo	0	2018	Southern California	19043.2
955	9424936	MOL MAXIM	Container	78316	2018-02-06	LA/LB	0	2018	Southern California	17647.2
956	9457737	YM MOBILITY	Container	76787	2018-02-06	LA/LB	0	2018	Southern California	17422.5
957	9323508	HYUNDAI COLOMBO	Container	74651	2018-02-06	LA/LB	0	2018	Southern California	17105.8
958	9087489	CARNIVAL INSPIRATION	Passenger	70367	2018-02-06	Avalon/Catalina	0	2018	Southern California	16233.1
959	9642095	CALIFORNIA	Tanker	62318	2018-02-06	San Francisco	0	2018	Northern California	16043.8
960	9293882	KEN HOU	Bulker	17979	2018-02-06	Stockton	7752.7	2018	Northern California	7645.83
961	9463293	BEAR MOUNTAIN BRIDGE	Container	44234	2018-02-06	Oakland	0	2018	Northern California	12172.8
962	9265354	AZTEC	Tanker	39085	2018-02-06	LA/LB	0	2018	Southern California	12067.5
963	7729459	HORIZON SPIRIT	Container	34077	2018-02-06	LA/LB	0	2018	Southern California	10273.9
965	9233246	SUNBELT SPIRIT	RO-RO	60587	2018-02-06	LA/LB	0	2018	Southern California	9441.18
964	9292759	LUIGI LAGRANGE	Tanker	25994	2018-02-06	Stockton	0	2018	Northern California	9407.53
966	9181558	LEO LEADER	RO-RO	57566	2018-02-06	Carquinez	0	2018	Northern California	9188.25
967	9694414	MARINER	Container	27279	2018-02-06	Hueneme	0	2018	Southern California	8890.29
968	9261815	CARDIFF TRADER	Container	25703	2018-02-06	LA/LB	0	2018	Southern California	8552.92
969	9273686	MAUNALEI	Container	25324	2018-02-06	LA/LB	0	2018	Southern California	8470.71
970	9233167	JEAN ANNE	RO-RO	37548	2018-02-06	San Diego	0	2018	Southern California	7323.34
971	9516753	POLYNESIA	Container	18358	2018-02-06	Oakland	0	2018	Northern California	6872.21
972	1161472	SUNSET BAY/MIKIONA	Barge+Tug	8048	2018-02-06	Richmond	0	2018	Northern California	4004.25
973	1193404	MONTEREY BAY/KLIHYAM	Barge+Tug	7070	2018-02-06	LA/LB	0	2018	Southern California	3594.88
974	9475698	MAERSK EXETER	Container	140979	2018-02-07	Oakland	0	2018	Northern California	25861.2
975	9395159	HAMBURG BRIDGE	Container	98747	2018-02-07	LA/LB	0	2018	Southern California	20517.5
976	9674555	CMA CGM TAGE	Container	95263	2018-02-07	LA/LB	0	2018	Southern California	20043.9
977	9398905	COSTA LUMINOSA	Passenger	92720	2018-02-07	San Diego	0	2018	Southern California	19664.3
978	9486075	OOCL MEMPHIS	Container	91563	2018-02-07	LA/LB	0	2018	Southern California	19534.3
979	9193551	POLAR ENDEAVOUR	Tanker	85387	2018-02-07	Carquinez	0	2018	Northern California	19445.1
980	9453999	PARAMOUNT HYDRA	Tanker	62851	2018-02-07	LA/LB	0	2018	Southern California	16127.4
981	9610690	JULES POINT	Bulker	24428	2018-02-07	LA/LB	9634.8	2018	Southern California	9272.82
982	9545053	EFTICHIA	Bulker	22419	2018-02-07	Oakland	9060.92	2018	Northern California	8785.23
983	7908005	MOKIHANA	Container	57379	2018-02-07	LA/LB	0	2018	Southern California	14416.1
984	9138094	SHEILA ANN	Bulker	41428	2018-02-07	Carquinez	0	2018	Northern California	12930
985	9301940	SEAWAYS LUZON	Tanker	42403	2018-02-07	San Francisco	0	2018	Northern California	12683
986	9391567	GENTLE LEADER	RO-RO	57692	2018-02-07	Richmond	0	2018	Northern California	9198.93
987	9311799	CAP PASADO	Container	28372	2018-02-07	Oakland	0	2018	Northern California	9120.27
988	7617905	HORIZON ENTERPRISE	Container	28219	2018-02-07	Oakland	0	2018	Northern California	9088.26
989	9694414	MARINER	Container	27279	2018-02-07	LA/LB	0	2018	Southern California	8890.29
990	9499424	ISLAND SPIRIT	Bulker	19801	2018-02-07	San Francisco	0	2018	Northern California	8124.75
993	9372315	LUNA SPIRIT	RO-RO	43810	2018-02-07	LA/LB	0	2018	Southern California	7948.26
991	9344667	CAP PATTON	Container	22914	2018-02-07	LA/LB	0	2018	Southern California	7937.53
992	9357080	CHIQUITA VENTURE	Container	22801	2018-02-07	Hueneme	0	2018	Southern California	7912.06
994	9517915	STAR PRIDE	General	14022	2018-02-07	LA/LB	0	2018	Southern California	5178.25
995	9430143	JULIE C	General	9530	2018-02-07	San Diego	0	2018	Southern California	4150.64
996	9359040	GUTHORM MAERSK	Container	99002	2018-02-08	LA/LB	16583	2018	Southern California	20551.9
997	9645889	CSCL BOHAI SEA	Container	116603	2018-02-08	LA/LB	0	2018	Southern California	22858.7
998	9706205	CAPE TAINARO	Container	112836	2018-02-08	LA/LB	0	2018	Southern California	22375.9
999	9604146	EVER LENIENT	Container	98882	2018-02-08	LA/LB	0	2018	Southern California	20535.7
1000	9597343	KT BIRDIE	Bulker	40341	2018-02-08	LA/LB	11906	2018	Southern California	12715.5
1001	9705005	MSC CATERINA	Container	95403	2018-02-08	Oakland	0	2018	Northern California	20063.1
1002	9331921	CHRISTINAB	Bulker	31236	2018-02-08	LA/LB	13897.5	2018	Southern California	10824.6
1003	9398905	COSTA LUMINOSA	Passenger	92720	2018-02-08	LA/LB	0	2018	Southern California	19664.3
1004	9665736	PEGASUS VOYAGER	Tanker	85147	2018-02-08	Richmond	0	2018	Northern California	19411.7
1005	9424936	MOL MAXIM	Container	78316	2018-02-08	Oakland	0	2018	Northern California	17647.2
1006	9494589	KOTA CAHAYA	Container	76097	2018-02-08	Oakland	0	2018	Northern California	17320.5
1007	9241310	EVER EAGLE	Container	76067	2018-02-08	Oakland	0	2018	Northern California	17316.1
1008	9053878	CARNIVAL IMAGINATION	Passenger	70367	2018-02-08	LA/LB	1549.9	2018	Southern California	16233.1
1009	9300477	EVER SALUTE	Container	75246	2018-02-08	LA/LB	0	2018	Southern California	17194.3
1010	9312949	SM YANTIAN	Container	75061	2018-02-08	LA/LB	0	2018	Southern California	17166.8
1011	9602368	ENERGY TRITON	Bulker	43093	2018-02-08	Richmond	3396.8	2018	Northern California	13254.7
1012	9337652	NYK DELPHINUS	Container	55487	2018-02-08	LA/LB	0	2018	Southern California	14105.3
1013	7926174	HONOURABLE HENRY JACKMAN	Bulker	46191	2018-02-08	San Francisco	312	2018	Northern California	13846.7
1014	9609134	SEA VENUS	Bulker	44025	2018-02-08	San Francisco	0	2018	Northern California	13434.4
1015	9301940	SEAWAYS LUZON	Tanker	42403	2018-02-08	Carquinez	0	2018	Northern California	12683
1016	9649835	CAP CAPRICORN	Container	42814	2018-02-08	Oakland	0	2018	Northern California	11917.3
1017	9353254	YM EMINENCE	Container	42741	2018-02-08	LA/LB	0	2018	Southern California	11904.1
1018	9131369	MISSISSIPPI VOYAGER	Tanker	30415	2018-02-08	El Segundo	0	2018	Southern California	10354.3
1019	9531753	HERCULES LEADER	RO-RO	63083	2018-02-08	LA/LB	0	2018	Southern California	9645.71
1020	9603790	STAR LOEN	General	37447	2018-02-08	LA/LB	0	2018	Southern California	9089.58
1021	7617905	HORIZON ENTERPRISE	Container	28219	2018-02-08	LA/LB	0	2018	Southern California	9088.26
1022	9210218	AZAMARA QUEST	Passenger	30277	2018-02-08	San Diego	0	2018	Southern California	9032.71
1023	6502	650-2/Gulf Reliance	ATB	12097	2018-02-08	San Francisco	0	2018	Northern California	7391.84
1024	5501	550-1/Sea Reliance	ATB	10658	2018-02-08	Carquinez	0	2018	Northern California	7388.88
1025	7334204	MATSONIA	Container	19301	2018-02-08	Oakland	0	2018	Northern California	7099.69
1026	9632038	APL ESPLANADE	Container	151015	2018-02-09	Oakland	0	2018	Northern California	27043.6
1027	9629914	MOL CONTRIBUTION	Container	87023	2018-02-09	Oakland	0	2018	Northern California	18899
1028	9416733	FRATERNITY	Tanker	81427	2018-02-09	El Segundo	0	2018	Southern California	18889.5
1029	9087489	CARNIVAL INSPIRATION	Passenger	70367	2018-02-09	LA/LB	1226.9	2018	Southern California	16233.1
1030	9785720	AQUASURAZO	Tanker	61888	2018-02-09	Carquinez	0	2018	Northern California	15976.1
1031	9074389	APL CHINA	Container	64502	2018-02-09	LA/LB	0	2018	Southern California	15555.6
1032	9330604	CAPRICORN VOYAGER	Tanker	58442	2018-02-09	LA/LB	0	2018	Southern California	15427
1033	9143544	KOBE EXPRESS	Container	53523	2018-02-09	LA/LB	0	2018	Southern California	13778.7
1034	9463279	BANGKOK BRIDGE	Container	44234	2018-02-09	LA/LB	0	2018	Southern California	12172.8
1035	6502	650-2/Gulf Reliance	ATB	12097	2018-02-09	Carquinez	6188	2018	Northern California	7391.84
1036	9499424	ISLAND SPIRIT	Bulker	19801	2018-02-09	Stockton	4372	2018	Northern California	8124.75
1037	9290579	TORM RAGNHILD	Tanker	30018	2018-02-09	San Francisco	0	2018	Northern California	10271.6
1038	9408138	EVERGREEN STATE	Tanker	29606	2018-02-09	Hueneme	0	2018	Southern California	10185.3
1039	9353539	OVERSEAS LOS ANGELES	Tanker	29242	2018-02-09	Richmond	0	2018	Northern California	10108.6
1040	9531753	HERCULES LEADER	RO-RO	63083	2018-02-09	Hueneme	0	2018	Southern California	9645.71
1041	9233246	SUNBELT SPIRIT	RO-RO	60587	2018-02-09	Carquinez	0	2018	Northern California	9441.18
1042	9344667	CAP PATTON	Container	22914	2018-02-09	Oakland	0	2018	Northern California	7937.53
1043	569658	NESTUCCA/Average tug	Barge+Tug	6108.55	2018-02-09	LA/LB	0	2018	Southern California	3200.08
1044	9780861	CMA CGM T. JEFFERSON	Container	140872	2018-02-10	LA/LB	1376	2018	Southern California	25848.5
1045	9645853	CSCL SPRING	Container	116603	2018-02-10	LA/LB	0	2018	Southern California	22858.7
1046	9378462	RUBY PRINCESS	Passenger	113561	2018-02-10	LA/LB	0	2018	Southern California	22640.5
1047	9333163	CARNIVAL SPLENDOR	Passenger	113323	2018-02-10	LA/LB	0	2018	Southern California	22607.5
1048	9720512	MSC MICHELA	Container	94469	2018-02-10	Oakland	0	2018	Northern California	19935.1
1049	9457737	YM MOBILITY	Container	76787	2018-02-10	Oakland	0	2018	Northern California	17422.5
1050	9247754	NYK APHRODITE	Container	75484	2018-02-10	Oakland	0	2018	Northern California	17229.7
1051	9305647	HYUNDAI SHANGHAI	Container	74651	2018-02-10	Oakland	0	2018	Northern California	17105.8
1052	9332884	HYUNDAI LONG BEACH	Container	71786	2018-02-10	LA/LB	0	2018	Southern California	16676.1
1053	9453999	PARAMOUNT HYDRA	Tanker	62851	2018-02-10	Carquinez	0	2018	Northern California	16127.4
1054	9337901	ESTEEM BRILLIANCE	Tanker	59671	2018-02-10	Richmond	0	2018	Northern California	15624.2
1055	9416991	NYK RUMINA	Container	55487	2018-02-10	Oakland	0	2018	Northern California	14105.3
1056	7926174	HONOURABLE HENRY JACKMAN	Bulker	46191	2018-02-10	Richmond	0	2018	Northern California	13846.7
1057	7926174	HONOURABLE HENRY JACKMAN	Bulker	46191	2018-02-10	San Francisco	0	2018	Northern California	13846.7
1058	9649835	CAP CAPRICORN	Container	42814	2018-02-10	LA/LB	0	2018	Southern California	11917.3
1059	9408102	PELICAN STATE	Tanker	29527	2018-02-10	Richmond	0	2018	Northern California	10168.7
1060	9353539	OVERSEAS LOS ANGELES	Tanker	29242	2018-02-10	San Francisco	0	2018	Northern California	10108.6
1061	9727546	NAVIG8 ADAMITE	Tanker	23676	2018-02-10	LA/LB	0	2018	Southern California	8886.09
1062	1180901	DRAKES BAY/JOSEPH SAUSE	Barge+Tug	6932	2018-02-10	Carquinez	0	2018	Northern California	3469.96
1063	9534858	TRIKWONG VENTURE	Tanker	157225	2018-02-11	LA/LB	0	2018	Southern California	28227.5
1064	9756925	PRESINGE TRADER	Bulker	43968	2018-02-11	LA/LB	21409	2018	Southern California	13423.5
1065	9701152	PRT KAHO	Bulker	40937	2018-02-11	LA/LB	21093	2018	Southern California	12833.4
1066	9308510	COSCO HELLAS	Container	109149	2018-02-11	LA/LB	0	2018	Southern California	21897.8
1067	9359038	GUSTAV MAERSK	Container	99002	2018-02-11	Oakland	0	2018	Northern California	20551.9
1068	9674555	CMA CGM TAGE	Container	95263	2018-02-11	Oakland	0	2018	Northern California	20043.9
1069	9398905	COSTA LUMINOSA	Passenger	92720	2018-02-11	San Francisco	0	2018	Northern California	19664.3
1070	9665748	POLARIS VOYAGER	Tanker	85147	2018-02-11	Richmond	0	2018	Northern California	19411.7
1071	9753284	NEWCHANG	Bulker	25569	2018-02-11	Redwood	15244	2018	Northern California	9543.11
1072	9221281	OOSTERDAM	Passenger	82820	2018-02-11	San Diego	0	2018	Southern California	18179.9
1073	9692739	MAGPIE SW	Bulker	21561	2018-02-11	LA/LB	13745.1	2018	Southern California	8572.08
1074	9300477	EVER SALUTE	Container	75246	2018-02-11	Oakland	0	2018	Northern California	17194.3
1075	9053878	CARNIVAL IMAGINATION	Passenger	70367	2018-02-11	LA/LB	1464.8	2018	Southern California	16233.1
1076	9628037	SPRING SUNRISE	Bulker	29304	2018-02-11	LA/LB	9968	2018	Southern California	10398.2
1077	9423530	COLUMBIA	Bulker	32415	2018-02-11	LA/LB	6661	2018	Southern California	11080
1078	9337652	NYK DELPHINUS	Container	55487	2018-02-11	Oakland	0	2018	Northern California	14105.3
1079	7926174	HONOURABLE HENRY JACKMAN	Bulker	46191	2018-02-11	Redwood	0	2018	Northern California	13846.7
1080	9600994	CSL TECUMSEH	Bulker	43691	2018-02-11	LA/LB	0	2018	Southern California	13370.2
1081	9288265	ENERGY CHALLENGER	Tanker	42011	2018-02-11	LA/LB	0	2018	Southern California	12611.3
1082	9232618	SEAWAYS RUBYMAR	Tanker	40343	2018-02-11	LA/LB	0	2018	Southern California	12303.2
1083	9408138	EVERGREEN STATE	Tanker	29606	2018-02-11	Hueneme	0	2018	Southern California	10185.3
1084	9408138	EVERGREEN STATE	Tanker	29606	2018-02-11	San Diego	0	2018	Southern California	10185.3
1085	9408102	PELICAN STATE	Tanker	29527	2018-02-11	Richmond	0	2018	Northern California	10168.7
1086	9408102	PELICAN STATE	Tanker	29527	2018-02-11	Carquinez	0	2018	Northern California	10168.7
1087	9519119	BRASILIA HIGHWAY	RO-RO	59440	2018-02-11	San Diego	0	2018	Southern California	9345.86
1088	9703057	DOLE PACIFIC	Container	25669	2018-02-11	San Diego	0	2018	Southern California	8545.56
1089	9205988	OCEAN HIGHWAY	RO-RO	49212	2018-02-11	Carquinez	0	2018	Northern California	8454.37
1090	9619684	MARJORIE C	RO-RO	47279	2018-02-11	San Diego	0	2018	Southern California	8276.41
1091	5501	550-1/Sea Reliance	ATB	10658	2018-02-11	San Francisco	0	2018	Northern California	7388.88
1092	9517903	STAR CARE	General	14022	2018-02-11	Hueneme	0	2018	Southern California	5178.25
1093	9568718	KING PEACE	Bulker	43445	2018-02-12	Stockton	35913.8	2018	Northern California	13322.8
1095	9399923	NAVE EQUATOR	Tanker	30083	2018-02-12	Richmond	19391	2018	Northern California	10285.1
1094	9334923	COSCO OCEANIA	Container	115776	2018-02-12	LA/LB	0	2018	Southern California	22753.2
1096	9604146	EVER LENIENT	Container	98882	2018-02-12	Oakland	0	2018	Northern California	20535.7
1097	9604122	EVER LOTUS	Container	98830	2018-02-12	LA/LB	0	2018	Southern California	20528.7
1098	9395159	HAMBURG BRIDGE	Container	98747	2018-02-12	Oakland	0	2018	Northern California	20517.5
1099	9720512	MSC MICHELA	Container	94469	2018-02-12	LA/LB	0	2018	Southern California	19935.1
1100	9665736	PEGASUS VOYAGER	Tanker	85147	2018-02-12	El Segundo	0	2018	Southern California	19411.7
1101	9416733	FRATERNITY	Tanker	81427	2018-02-12	LA/LB	0	2018	Southern California	18889.5
1102	9424900	MOL MAGNIFICENCE	Container	78316	2018-02-12	LA/LB	0	2018	Southern California	17647.2
1103	9087489	CARNIVAL INSPIRATION	Passenger	70367	2018-02-12	LA/LB	936.7	2018	Southern California	16233.1
1104	9053878	CARNIVAL IMAGINATION	Passenger	70367	2018-02-12	Avalon/Catalina	0	2018	Southern California	16233.1
1105	9601833	AQUALEGACY	Tanker	61237	2018-02-12	Carquinez	0	2018	Northern California	15873.3
1106	9337901	ESTEEM BRILLIANCE	Tanker	59671	2018-02-12	San Francisco	0	2018	Northern California	15624.2
1107	9330604	CAPRICORN VOYAGER	Tanker	58442	2018-02-12	El Segundo	0	2018	Southern California	15427
1108	9798870	PERSEPOLIS	Tanker	42983	2018-02-12	LA/LB	0	2018	Southern California	12788.6
1109	9730878	CABO FUJI	Tanker	42791	2018-02-12	LA/LB	0	2018	Southern California	12753.7
1110	9255933	GENER8 COMPANION	Tanker	41589	2018-02-12	LA/LB	0	2018	Southern California	12533.8
1111	9353254	YM EMINENCE	Container	42741	2018-02-12	Oakland	0	2018	Northern California	11904.1
1112	9242687	HACHINOHE MARU	General	48191	2018-02-12	LA/LB	0	2018	Southern California	10502.5
1113	9399923	NAVE EQUATOR	Tanker	30083	2018-02-12	San Francisco	0	2018	Northern California	10285.1
1114	9408102	PELICAN STATE	Tanker	29527	2018-02-12	San Francisco	0	2018	Northern California	10168.7
1115	9002037	R. J. PFEIFFER	Container	31573	2018-02-12	LA/LB	0	2018	Southern California	9776.62
1116	9338711	MORNING CATHERINE	RO-RO	60876	2018-02-12	San Francisco	0	2018	Northern California	9465.06
1117	9519119	BRASILIA HIGHWAY	RO-RO	59440	2018-02-12	LA/LB	0	2018	Southern California	9345.86
1118	9272890	TEXAS HIGHWAY	RO-RO	55458	2018-02-12	LA/LB	0	2018	Southern California	9008.06
1119	9732826	TRF MOSS	Tanker	23676	2018-02-12	San Francisco	0	2018	Northern California	8886.09
1120	9455052	ATLANTIC SIRIUS	Tanker	23342	2018-02-12	Richmond	0	2018	Northern California	8809.35
1121	7802718	KAUAI	Container	25640	2018-02-12	Oakland	0	2018	Northern California	8539.28
1122	9078842	ARCADIA HIGHWAY	RO-RO	49012	2018-02-12	San Diego	0	2018	Southern California	8436.11
1123	9619684	MARJORIE C	RO-RO	47279	2018-02-12	LA/LB	0	2018	Southern California	8276.41
1124	9489821	TBC PROGRESS	Bulker	19999	2018-02-12	LA/LB	0	2018	Southern California	8175.79
1125	9197002	SAGA ANDORINHA	General	29729	2018-02-12	LA/LB	0	2018	Southern California	7963.94
1126	6502	650-2/Gulf Reliance	ATB	12097	2018-02-12	LA/LB	0	2018	Southern California	7391.84
1127	9604782	TOKOMARU BAY	Bulker	17027	2018-02-12	LA/LB	0	2018	Southern California	7388.45
1128	1161472	SUNSET BAY/MIKIONA	Barge+Tug	8048	2018-02-12	LA/LB	0	2018	Southern California	4004.25
1129	1193404	MONTEREY BAY/KLIHYAM	Barge+Tug	7070	2018-02-12	El Segundo	0	2018	Southern California	3594.88
1130	1195521	MORRO BAY/COCHISE	Barge+Tug	4782	2018-02-12	Humboldt	0	2018	Northern California	2863.17
1131	9609134	SEA VENUS	Bulker	44025	2018-02-13	Carquinez	19861.5	2018	Northern California	13434.4
1132	9502958	MAERSK ENSENADA	Container	141754	2018-02-13	LA/LB	0	2018	Southern California	25953.6
1133	9685358	MOL BREEZE	Container	113042	2018-02-13	LA/LB	0	2018	Southern California	22402.4
1134	9359040	GUTHORM MAERSK	Container	99002	2018-02-13	Oakland	0	2018	Northern California	20551.9
1135	9302891	GUNVOR MAERSK	Container	98648	2018-02-13	LA/LB	0	2018	Southern California	20504.1
1136	9720457	MSC SILVIA	Container	94469	2018-02-13	LA/LB	0	2018	Southern California	19935.1
1137	9229831	YANTIAN EXPRESS	Container	88493	2018-02-13	LA/LB	0	2018	Southern California	19106
1138	9388352	MOL CONTINUITY	Container	88089	2018-02-13	LA/LB	0	2018	Southern California	19049.2
1139	9305661	HYUNDAI HONGKONG	Container	74651	2018-02-13	LA/LB	0	2018	Southern California	17105.8
1140	9438523	YM MANDATE	Container	73675	2018-02-13	LA/LB	0	2018	Southern California	16960.1
1141	9087489	CARNIVAL INSPIRATION	Passenger	70367	2018-02-13	Avalon/Catalina	0	2018	Southern California	16233.1
1142	9074535	APL KOREA	Container	64502	2018-02-13	LA/LB	0	2018	Southern California	15555.6
1143	9416991	NYK RUMINA	Container	55487	2018-02-13	LA/LB	0	2018	Southern California	14105.3
1144	9275725	SEAWAYS HELLAS	Tanker	40038	2018-02-13	Carquinez	0	2018	Northern California	12246.3
1145	9463279	BANGKOK BRIDGE	Container	44234	2018-02-13	Oakland	0	2018	Northern California	12172.8
1146	9131369	MISSISSIPPI VOYAGER	Tanker	30415	2018-02-13	Richmond	0	2018	Northern California	10354.3
1147	9736808	GLOVIS STAR	RO-RO	71177	2018-02-13	San Diego	0	2018	Southern California	10284.1
1148	9610418	GENUINE ACE	RO-RO	59022	2018-02-13	San Diego	0	2018	Southern California	9310.91
1149	9732826	TRF MOSS	Tanker	23676	2018-02-13	Richmond	0	2018	Northern California	8886.09
1150	9406752	NYK LAURA	Container	27051	2018-02-13	LA/LB	0	2018	Southern California	8841.91
1151	9455052	ATLANTIC SIRIUS	Tanker	23342	2018-02-13	San Francisco	0	2018	Northern California	8809.35
1152	9078842	ARCADIA HIGHWAY	RO-RO	49012	2018-02-13	Richmond	0	2018	Northern California	8436.11
1153	5501	550-1/Sea Reliance	ATB	10658	2018-02-13	LA/LB	0	2018	Southern California	7388.88
1154	1193404	MONTEREY BAY/KLIHYAM	Barge+Tug	7070	2018-02-13	LA/LB	0	2018	Southern California	3594.88
1155	9645853	CSCL SPRING	Container	116603	2018-02-14	Oakland	0	2018	Northern California	22858.7
1156	9632210	APL MEXICO CITY	Container	109712	2018-02-14	LA/LB	0	2018	Southern California	21971.2
1157	9465980	TORM ALMENA	Tanker	30241	2018-02-14	Richmond	17878.8	2018	Northern California	10318.1
1158	9395161	HONG KONG BRIDGE	Container	98747	2018-02-14	LA/LB	0	2018	Southern California	20517.5
1159	9579030	STENA SUPERIOR	Tanker	81187	2018-02-14	El Segundo	0	2018	Southern California	18855.5
1160	9424900	MOL MAGNIFICENCE	Container	78316	2018-02-14	Oakland	0	2018	Northern California	17647.2
1161	9241322	EVER EXCEL	Container	76067	2018-02-14	LA/LB	0	2018	Southern California	17316.1
1162	9300415	EVER SMILE	Container	75246	2018-02-14	LA/LB	0	2018	Southern California	17194.3
1163	9312755	SM LONG BEACH	Container	74962	2018-02-14	LA/LB	0	2018	Southern California	17152.1
1164	9337901	ESTEEM BRILLIANCE	Tanker	59671	2018-02-14	Carquinez	0	2018	Northern California	15624.2
1165	9143568	LONDON EXPRESS	Container	53523	2018-02-14	Oakland	0	2018	Northern California	13778.7
1166	9231779	MEXICO	Container	53453	2018-02-14	LA/LB	0	2018	Southern California	13767
1167	9207728	IVER EXPORTER	Tanker	29289	2018-02-14	San Francisco	4191	2018	Northern California	10118.6
1168	9311191	PALMA BULKER	Bulker	40100	2018-02-14	San Francisco	0	2018	Northern California	12667.6
1169	9407287	KING DANIEL	Tanker	42010	2018-02-14	LA/LB	0	2018	Southern California	12611.1
1170	9644990	KOTA EKSPRES	Container	42814	2018-02-14	Oakland	0	2018	Northern California	11917.3
1171	7907996	MAHIMAHI	Container	37811	2018-02-14	Oakland	0	2018	Northern California	10992.4
1172	9753284	NEWCHANG	Bulker	25569	2018-02-14	Richmond	1187	2018	Northern California	9543.11
1173	9736808	GLOVIS STAR	RO-RO	71177	2018-02-14	Hueneme	0	2018	Southern California	10284.1
1174	9283734	TULA	Tanker	29242	2018-02-14	LA/LB	0	2018	Southern California	10108.6
1175	9182289	ORION LEADER	RO-RO	57542	2018-02-14	San Francisco	0	2018	Northern California	9186.22
1176	7617890	HORIZON PACIFIC	Container	28219	2018-02-14	Oakland	0	2018	Northern California	9088.26
1177	9272890	TEXAS HIGHWAY	RO-RO	55458	2018-02-14	Carquinez	0	2018	Northern California	9008.06
1178	9682772	AFRICAN DOVE	Bulker	21532	2018-02-14	San Francisco	0	2018	Northern California	8564.82
1179	9378838	GLOBAL GARLAND	Bulker	19817	2018-02-14	Stockton	0	2018	Northern California	8128.88
1180	9343493	SAGA EXPLORER	General	29758	2018-02-14	LA/LB	0	2018	Southern California	7968.39
1181	9344655	CAP PASLEY	Container	22914	2018-02-14	LA/LB	0	2018	Southern California	7937.53
1182	9357119	CHIQUITA PROGRESS	Container	22801	2018-02-14	Hueneme	0	2018	Southern California	7912.06
1183	9724453	SEA PLOEG	Tanker	11933	2018-02-14	San Francisco	0	2018	Northern California	5848.59
1184	9517903	STAR CARE	General	14022	2018-02-14	LA/LB	0	2018	Southern California	5178.25
1185	9207728	IVER EXPORTER	Tanker	29289	2018-02-15	Carquinez	18860.6	2018	Northern California	10118.6
1186	9432488	DENSA EAGLE	Bulker	31029	2018-02-15	LA/LB	15087.2	2018	Southern California	10779.4
1187	9720457	MSC SILVIA	Container	94469	2018-02-15	Oakland	0	2018	Northern California	19935.1
1188	9665748	POLARIS VOYAGER	Tanker	85147	2018-02-15	LA/LB	0	2018	Southern California	19411.7
1189	9461776	GENER8 SPARTIATE	Tanker	84735	2018-02-15	Carquinez	0	2018	Northern California	19354.3
1190	9417270	OOCL LUXEMBOURG	Container	89010	2018-02-15	LA/LB	0	2018	Southern California	19178.5
1191	9494591	KOTA CANTIK	Container	76097	2018-02-15	Oakland	0	2018	Northern California	17320.5
1192	9241322	EVER EXCEL	Container	76067	2018-02-15	Oakland	0	2018	Northern California	17316.1
1193	9053878	CARNIVAL IMAGINATION	Passenger	70367	2018-02-15	LA/LB	1549.9	2018	Southern California	16233.1
1194	9321964	OKLAHOMA	Tanker	56172	2018-02-15	San Francisco	0	2018	Northern California	15058.4
1195	9311359	CABO FROWARD	Tanker	42096	2018-02-15	LA/LB	0	2018	Southern California	12626.8
1196	9275725	SEAWAYS HELLAS	Tanker	40038	2018-02-15	San Francisco	0	2018	Northern California	12246.3
1197	9463310	BRUSSELS BRIDGE	Container	44234	2018-02-15	LA/LB	0	2018	Southern California	12172.8
1198	9310109	LIBERTY	RO-RO	61321	2018-02-15	Hueneme	0	2018	Southern California	9501.73
1199	7617890	HORIZON PACIFIC	Container	28219	2018-02-15	LA/LB	0	2018	Southern California	9088.26
1200	9455052	ATLANTIC SIRIUS	Tanker	23342	2018-02-15	LA/LB	0	2018	Southern California	8809.35
1201	9392377	ARGENT SUNRISE	Tanker	22028	2018-02-15	Stockton	0	2018	Northern California	8503.19
1202	9127667	CHAMPION TRADER	Tanker	21897	2018-02-15	Hueneme	0	2018	Southern California	8472.28
1203	1262367	KIRBY 185-01/Nancy Peterkin	ATB	12827	2018-02-15	Richmond	0	2018	Northern California	7532.41
1204	9185047	UNITED SPIRIT	RO-RO	37949	2018-02-15	LA/LB	0	2018	Southern California	7364.75
1205	9160736	BALTIC LADY	General	11443	2018-02-15	LA/LB	0	2018	Southern California	4609.16
1206	1161472	SUNSET BAY/MIKIONA	Barge+Tug	8048	2018-02-15	LA/LB	0	2018	Southern California	4004.25
1207	1144875	ALSEA BAY/TECUMSEH	Barge+Tug	6440	2018-02-15	Richmond	0	2018	Northern California	3469.1
1208	9723083	GENER8 APOLLO	Tanker	157092	2018-02-16	LA/LB	0	2018	Southern California	28212.9
1209	9793741	GEM NO.5	Tanker	156501	2018-02-16	LA/LB	0	2018	Southern California	28148
1210	9780861	CMA CGM T. JEFFERSON	Container	140872	2018-02-16	Oakland	0	2018	Northern California	25848.5
1211	9104005	GRAND PRINCESS	Passenger	107517	2018-02-16	San Francisco	865	2018	Northern California	21796
1212	9314258	CSCL LONG BEACH	Container	108069	2018-02-16	LA/LB	0	2018	Southern California	21756.7
1213	9604122	EVER LOTUS	Container	98830	2018-02-16	Oakland	0	2018	Northern California	20528.7
1214	9705005	MSC CATERINA	Container	95403	2018-02-16	Oakland	0	2018	Northern California	20063.1
1215	9613599	OOCL HO CHI MINH CITY	Container	91499	2018-02-16	LA/LB	0	2018	Southern California	19525.4
1216	9665736	PEGASUS VOYAGER	Tanker	85147	2018-02-16	Richmond	0	2018	Northern California	19411.7
1217	9665748	POLARIS VOYAGER	Tanker	85147	2018-02-16	El Segundo	0	2018	Southern California	19411.7
1218	9087489	CARNIVAL INSPIRATION	Passenger	70367	2018-02-16	LA/LB	1120.6	2018	Southern California	16233.1
1219	9463085	HYUNDAI VANCOUVER	Container	71821	2018-02-16	LA/LB	0	2018	Southern California	16681.4
1220	9453999	PARAMOUNT HYDRA	Tanker	62851	2018-02-16	LA/LB	0	2018	Southern California	16127.4
1221	9337901	ESTEEM BRILLIANCE	Tanker	59671	2018-02-16	San Francisco	0	2018	Northern California	15624.2
1222	9476769	GARNET ACE	Container	61000	2018-02-16	Hueneme	0	2018	Southern California	15001.2
1223	9143568	LONDON EXPRESS	Container	53523	2018-02-16	LA/LB	0	2018	Southern California	13778.7
1224	9609134	SEA VENUS	Bulker	44025	2018-02-16	San Francisco	0	2018	Northern California	13434.4
1225	9138094	SHEILA ANN	Bulker	41428	2018-02-16	San Francisco	0	2018	Northern California	12930
1226	9484560	CAP JACKSON	Container	47877	2018-02-16	LA/LB	0	2018	Southern California	12815.5
1227	6502	650-2/Gulf Reliance	ATB	12097	2018-02-16	Carquinez	7774	2018	Northern California	7391.84
1228	9307334	TAVROPOS	Tanker	35711	2018-02-16	LA/LB	0	2018	Southern California	11420.4
1229	7907996	MAHIMAHI	Container	37811	2018-02-16	LA/LB	0	2018	Southern California	10992.4
1230	9355226	HESTIA LEADER	RO-RO	63007	2018-02-16	Hueneme	0	2018	Southern California	9639.54
1231	9250220	MEDITERRANEAN HIGHWAY	RO-RO	55493	2018-02-16	San Diego	0	2018	Southern California	9011.08
1232	9392377	ARGENT SUNRISE	Tanker	22028	2018-02-16	San Francisco	0	2018	Northern California	8503.19
1233	9344655	CAP PASLEY	Container	22914	2018-02-16	Oakland	0	2018	Northern California	7937.53
1234	1262367	KIRBY 185-01/Nancy Peterkin	ATB	12827	2018-02-16	San Francisco	0	2018	Northern California	7532.41
1235	9185047	UNITED SPIRIT	RO-RO	37949	2018-02-16	San Diego	0	2018	Southern California	7364.75
1238	9410595	KAIWO MARU	Bulker	29104	2018-02-17	LA/LB	19104	2018	Southern California	10353.5
1236	9378462	RUBY PRINCESS	Passenger	113561	2018-02-17	LA/LB	0	2018	Southern California	22640.5
1237	9333163	CARNIVAL SPLENDOR	Passenger	113323	2018-02-17	LA/LB	0	2018	Southern California	22607.5
1239	9192363	STAR PRINCESS	Passenger	108977	2018-02-17	LA/LB	0	2018	Southern California	22001.3
1240	9305661	HYUNDAI HONGKONG	Container	74651	2018-02-17	Oakland	0	2018	Northern California	17105.8
1241	9438523	YM MANDATE	Container	73675	2018-02-17	Oakland	0	2018	Northern California	16960.1
1242	9785720	AQUASURAZO	Tanker	61888	2018-02-17	Carquinez	0	2018	Northern California	15976.1
1243	9354301	ZALIV AMERIKA	Tanker	60178	2018-02-17	San Francisco	0	2018	Northern California	15705.2
1244	9074535	APL KOREA	Container	64502	2018-02-17	Oakland	0	2018	Northern California	15555.6
1245	9672222	DAIWAN CHAMPION	Bulker	21525	2018-02-17	Oakland	10636.3	2018	Northern California	8563.07
1246	9416977	NYK RIGEL	Container	55487	2018-02-17	LA/LB	0	2018	Southern California	14105.3
1247	9407287	KING DANIEL	Tanker	42010	2018-02-17	El Segundo	0	2018	Southern California	12611.1
1248	9280354	COMMANDER	Tanker	38833	2018-02-17	LA/LB	0	2018	Southern California	12020
1249	9644990	KOTA EKSPRES	Container	42814	2018-02-17	LA/LB	0	2018	Southern California	11917.3
1250	9450583	YM OAKLAND	Container	40030	2018-02-17	LA/LB	0	2018	Southern California	11407.6
1251	9676876	PISCES LEADER	RO-RO	69931	2018-02-17	Hueneme	0	2018	Southern California	10188.2
1252	9574080	MORNING CRYSTAL	RO-RO	59524	2018-02-17	Carquinez	0	2018	Northern California	9352.87
1253	9205976	AMERICAN HIGHWAY	RO-RO	49212	2018-02-17	Hueneme	0	2018	Southern California	8454.37
1254	9448140	SIEM SOCRATES	RO-RO	47090	2018-02-17	San Diego	0	2018	Southern California	8258.83
1255	9308807	CSAV RIO GRANDE	RO-RO	46800	2018-02-17	Carquinez	0	2018	Northern California	8231.79
1256	1262367	KIRBY 185-01/Nancy Peterkin	ATB	12827	2018-02-17	Carquinez	0	2018	Northern California	7532.41
1257	6502	650-2/Gulf Reliance	ATB	12097	2018-02-17	San Francisco	0	2018	Northern California	7391.84
1258	9561631	ASIAN NAGA	General	9984	2018-02-17	LA/LB	0	2018	Southern California	4262.77
1259	9632026	APL FULLERTON	Container	151015	2018-02-18	LA/LB	0	2018	Southern California	27043.6
1260	9302891	GUNVOR MAERSK	Container	98648	2018-02-18	Oakland	0	2018	Northern California	20504.1
1261	9221281	OOSTERDAM	Passenger	82820	2018-02-18	San Diego	0	2018	Southern California	18179.9
1262	9226891	WESTERDAM	Passenger	82348	2018-02-18	San Diego	0	2018	Southern California	18107.8
1263	9241293	EVER ETHIC	Container	76067	2018-02-18	LA/LB	0	2018	Southern California	17316.1
1264	9300415	EVER SMILE	Container	75246	2018-02-18	Oakland	0	2018	Northern California	17194.3
1265	9053878	CARNIVAL IMAGINATION	Passenger	70367	2018-02-18	LA/LB	864.8	2018	Southern California	16233.1
1266	9600970	RT HON PAUL E MARTIN	Bulker	43691	2018-02-18	LA/LB	0	2018	Southern California	13370.2
1267	9484560	CAP JACKSON	Container	47877	2018-02-18	Oakland	0	2018	Northern California	12815.5
1268	9641912	GLOBAL INNOVATOR	Bulker	17019	2018-02-18	Carquinez	7642.85	2018	Northern California	7386.27
1269	9715816	BERGEN	Bulker	34349	2018-02-18	LA/LB	0	2018	Southern California	11491.6
1270	9131369	MISSISSIPPI VOYAGER	Tanker	30415	2018-02-18	El Segundo	1358	2018	Southern California	10354.3
1271	9515395	PARSIFAL	RO-RO	74622	2018-02-18	LA/LB	0	2018	Southern California	10545.5
1272	9466025	TORM AMALIE	Tanker	30241	2018-02-18	LA/LB	0	2018	Southern California	10318.1
1273	9443140	CPO AUSTRALIA	Tanker	29636	2018-02-18	San Francisco	0	2018	Northern California	10191.6
1274	9797723	TORM SOVEREIGN	Tanker	29256	2018-02-18	LA/LB	100	2018	Southern California	10111.6
1275	9682318	SILVER GINNY	Tanker	29460	2018-02-18	LA/LB	0	2018	Southern California	10154.6
1276	9539169	ANTARES LEADER	RO-RO	60284	2018-02-18	LA/LB	0	2018	Southern California	9416.08
1277	9604940	RIGEL LEADER	RO-RO	59692	2018-02-18	Carquinez	0	2018	Northern California	9366.87
1278	9250220	MEDITERRANEAN HIGHWAY	RO-RO	55493	2018-02-18	Hueneme	0	2018	Southern California	9011.08
1279	9703069	DOLE ATLANTIC	Container	25669	2018-02-18	San Diego	0	2018	Southern California	8545.56
1280	9392377	ARGENT SUNRISE	Tanker	22028	2018-02-18	LA/LB	0	2018	Southern California	8503.19
1281	9127667	CHAMPION TRADER	Tanker	21897	2018-02-18	Stockton	0	2018	Northern California	8472.28
1282	9505900	VENUS SPIRIT	RO-RO	45959	2018-02-18	LA/LB	0	2018	Southern California	8152.92
1283	9641912	GLOBAL INNOVATOR	Bulker	17019	2018-02-18	San Francisco	0	2018	Northern California	7386.27
1284	9517927	STAR ENDEAVOUR I	Container	14022	2018-02-18	Hueneme	0	2018	Southern California	5767.99
1285	9664263	CAP TAPUTAPU	Container	9932	2018-02-18	LA/LB	0	2018	Southern California	4609.54
1286	9730878	CABO FUJI	Tanker	42791	2018-02-19	Richmond	25961	2018	Northern California	12753.7
1287	9668893	F. D. ANGELICA	Bulker	43007	2018-02-19	Stockton	19584.4	2018	Northern California	13238.1
1288	9786712	KOTA PAHLAWAN	Container	113976	2018-02-19	LA/LB	0	2018	Southern California	22522.6
1289	9447756	GAN-TRIUMPH	Tanker	29669	2018-02-19	Richmond	16955	2018	Northern California	10198.5
1290	9705005	MSC CATERINA	Container	95403	2018-02-19	LA/LB	0	2018	Southern California	20063.1
1291	9665748	POLARIS VOYAGER	Tanker	85147	2018-02-19	Richmond	0	2018	Northern California	19411.7
1292	9315379	ARCHIMIDIS	Container	89776	2018-02-19	LA/LB	0	2018	Southern California	19285.6
1293	9229831	YANTIAN EXPRESS	Container	88493	2018-02-19	Oakland	0	2018	Northern California	19106
1294	9475636	MOL MODERN	Container	78316	2018-02-19	LA/LB	0	2018	Southern California	17647.2
1295	9455870	YM MUTUALITY	Container	76787	2018-02-19	LA/LB	0	2018	Southern California	17422.5
1296	9262716	NYK ARGUS	Container	75484	2018-02-19	LA/LB	0	2018	Southern California	17229.7
1297	9087489	CARNIVAL INSPIRATION	Passenger	70367	2018-02-19	LA/LB	1020.6	2018	Southern California	16233.1
1298	9453999	PARAMOUNT HYDRA	Tanker	62851	2018-02-19	Carquinez	0	2018	Northern California	16127.4
1299	9778727	AQUAPUELCHE	Tanker	61888	2018-02-19	El Segundo	0	2018	Southern California	15976.1
1300	9331165	IRENES WAVE	Container	66199	2018-02-19	LA/LB	0	2018	Southern California	15820.5
1301	7926174	HONOURABLE HENRY JACKMAN	Bulker	46191	2018-02-19	San Francisco	1200	2018	Northern California	13846.7
1302	9416989	NYK ROMULUS	Container	55487	2018-02-19	LA/LB	0	2018	Southern California	14105.3
1303	9231779	MEXICO	Container	53453	2018-02-19	Oakland	0	2018	Northern California	13767
1304	9668893	F. D. ANGELICA	Bulker	43007	2018-02-19	San Francisco	0	2018	Northern California	13238.1
1305	9561825	TRADE STAR	Bulker	17986	2018-02-19	LA/LB	8250	2018	Southern California	7647.7
1306	9407287	KING DANIEL	Tanker	42010	2018-02-19	LA/LB	0	2018	Southern California	12611.1
1307	9221657	EL JUNIOR PNT	Tanker	39085	2018-02-19	LA/LB	0	2018	Southern California	12067.5
1308	7907984	MANOA	Container	40627	2018-02-19	Oakland	0	2018	Northern California	11517.9
1309	7729459	HORIZON SPIRIT	Container	34077	2018-02-19	LA/LB	0	2018	Southern California	10273.9
1311	9748019	IRIS LEADER	RO-RO	70826	2018-02-19	Richmond	0	2018	Northern California	10257.2
1310	9447756	GAN-TRIUMPH	Tanker	29669	2018-02-19	San Francisco	0	2018	Northern California	10198.5
1312	9244130	MANUKAI	Container	32575	2018-02-19	LA/LB	0	2018	Southern California	9977.23
1313	9539169	ANTARES LEADER	RO-RO	60284	2018-02-19	Hueneme	0	2018	Southern California	9416.08
1314	9574080	MORNING CRYSTAL	RO-RO	59524	2018-02-19	Hueneme	0	2018	Southern California	9352.87
1315	9252228	SPLENDID ACE	RO-RO	56439	2018-02-19	LA/LB	0	2018	Southern California	9092.31
1316	9250220	MEDITERRANEAN HIGHWAY	RO-RO	55493	2018-02-19	Carquinez	0	2018	Northern California	9011.08
1317	9732773	TRF MANDAL	Tanker	23676	2018-02-19	San Francisco	0	2018	Northern California	8886.09
1318	9308807	CSAV RIO GRANDE	RO-RO	46800	2018-02-19	Hueneme	0	2018	Southern California	8231.79
1319	6502	650-2/Gulf Reliance	ATB	12097	2018-02-19	LA/LB	0	2018	Southern California	7391.84
1320	9460356	MSC SAVONA	Container	153115	2018-02-20	LA/LB	0	2018	Southern California	27287.5
1321	9713349	MOL BEAUTY	Container	113042	2018-02-20	LA/LB	0	2018	Southern California	22402.4
1322	9314258	CSCL LONG BEACH	Container	108069	2018-02-20	Oakland	0	2018	Northern California	21756.7
1323	9359002	GERNER MAERSK	Container	99002	2018-02-20	LA/LB	0	2018	Southern California	20551.9
1324	9395161	HONG KONG BRIDGE	Container	98747	2018-02-20	Oakland	0	2018	Northern California	20517.5
1325	9629938	STI TOPAZ	Tanker	29708	2018-02-20	LA/LB	15900	2018	Southern California	10206.7
1326	9702065	MSC LETIZIA	Container	95497	2018-02-20	LA/LB	0	2018	Southern California	20075.9
1327	9388352	MOL CONTINUITY	Container	88089	2018-02-20	Oakland	0	2018	Northern California	19049.2
1328	9053878	CARNIVAL IMAGINATION	Passenger	70367	2018-02-20	Avalon/Catalina	0	2018	Southern California	16233.1
1329	9785732	AQUATRAVESIA	Tanker	61888	2018-02-20	Carquinez	0	2018	Northern California	15976.1
1330	9218686	PRESIDENT WILSON	Container	65792	2018-02-20	LA/LB	0	2018	Southern California	15757.2
1331	9416977	NYK RIGEL	Container	55487	2018-02-20	Oakland	0	2018	Northern California	14105.3
1332	7926174	HONOURABLE HENRY JACKMAN	Bulker	46191	2018-02-20	Richmond	0	2018	Northern California	13846.7
1333	9732826	TRF MOSS	Tanker	23676	2018-02-20	Richmond	6972.56	2018	Northern California	8886.09
1334	9298284	NEW CHALLENGE	Tanker	41994	2018-02-20	LA/LB	0	2018	Southern California	12608.1
1335	9353589	OVERSEAS MARTINEZ	Tanker	29242	2018-02-20	LA/LB	2300	2018	Southern California	10108.6
1336	9207728	IVER EXPORTER	Tanker	29289	2018-02-20	LA/LB	427.3	2018	Southern California	10118.6
1337	9539169	ANTARES LEADER	RO-RO	60284	2018-02-20	San Diego	0	2018	Southern California	9416.08
1338	9210218	AZAMARA QUEST	Passenger	30277	2018-02-20	San Diego	0	2018	Southern California	9032.71
1339	9355408	NYK CLARA	Container	27051	2018-02-20	LA/LB	0	2018	Southern California	8841.91
1340	9383261	SEALAND MANZANILLO	Container	26435	2018-02-20	Hueneme	0	2018	Southern California	8710.49
1341	9728394	YOCHOW	Bulker	21538	2018-02-20	Stockton	0	2018	Northern California	8566.32
1342	9054119	AEGEAN LEADER	RO-RO	48319	2018-02-20	LA/LB	0	2018	Southern California	8372.57
1343	9378838	GLOBAL GARLAND	Bulker	19817	2018-02-20	Sacramento	0	2018	Northern California	8128.88
1344	9542283	AZALEA ACE	RO-RO	43810	2018-02-20	LA/LB	0	2018	Southern California	7948.26
1345	9233167	JEAN ANNE	RO-RO	37548	2018-02-20	San Diego	0	2018	Southern California	7323.34
1346	9007489	JORGEN REEFER	General	14406	2018-02-20	LA/LB	0	2018	Southern California	5259.01
1347	9597525	APL COLUMBUS	Container	109712	2018-02-21	LA/LB	0	2018	Southern California	21971.2
1348	9595527	EVER LIVEN	Container	98882	2018-02-21	LA/LB	0	2018	Southern California	20535.7
1349	9665736	PEGASUS VOYAGER	Tanker	85147	2018-02-21	LA/LB	0	2018	Southern California	19411.7
1350	9475636	MOL MODERN	Container	78316	2018-02-21	Oakland	0	2018	Northern California	17647.2
1351	9241293	EVER ETHIC	Container	76067	2018-02-21	Oakland	0	2018	Northern California	17316.1
1352	9300439	EVER STEADY	Container	75246	2018-02-21	LA/LB	0	2018	Southern California	17194.3
1353	9312767	SM BUSAN	Container	74962	2018-02-21	LA/LB	0	2018	Southern California	17152.1
1354	9087489	CARNIVAL INSPIRATION	Passenger	70367	2018-02-21	Avalon/Catalina	0	2018	Southern California	16233.1
1355	9354301	ZALIV AMERIKA	Tanker	60178	2018-02-21	Carquinez	0	2018	Northern California	15705.2
1356	7908005	MOKIHANA	Container	57379	2018-02-21	LA/LB	0	2018	Southern California	14416.1
1357	9311191	PALMA BULKER	Bulker	40100	2018-02-21	Richmond	2495	2018	Northern California	12667.6
1358	9337664	NYK DEMETER	Container	55487	2018-02-21	LA/LB	0	2018	Southern California	14105.3
1359	9416989	NYK ROMULUS	Container	55487	2018-02-21	Oakland	0	2018	Northern California	14105.3
1360	7926174	HONOURABLE HENRY JACKMAN	Bulker	46191	2018-02-21	Redwood	0	2018	Northern California	13846.7
1361	9463310	BRUSSELS BRIDGE	Container	44234	2018-02-21	Oakland	0	2018	Northern California	12172.8
1362	9445588	ANL WARRAGUL	Container	41358	2018-02-21	Oakland	0	2018	Northern California	11652.2
1363	9450583	YM OAKLAND	Container	40030	2018-02-21	Oakland	0	2018	Northern California	11407.6
1364	9690511	NEW BOUNDARY	Bulker	31878	2018-02-21	Stockton	0	2018	Northern California	10964.1
1365	9445394	G POSEIDON	RO-RO	72408	2018-02-21	San Francisco	0	2018	Northern California	10378.2
1366	5501	550-1/Sea Reliance	ATB	10658	2018-02-21	Carquinez	4182	2018	Northern California	7388.88
1368	9252228	SPLENDID ACE	RO-RO	56439	2018-02-21	San Francisco	0	2018	Northern California	9092.31
1367	7617905	HORIZON ENTERPRISE	Container	28219	2018-02-21	Oakland	0	2018	Northern California	9088.26
1369	9732773	TRF MANDAL	Tanker	23676	2018-02-21	Carquinez	0	2018	Northern California	8886.09
1370	9732826	TRF MOSS	Tanker	23676	2018-02-21	San Francisco	0	2018	Northern California	8886.09
1371	9383261	SEALAND MANZANILLO	Container	26435	2018-02-21	LA/LB	0	2018	Southern California	8710.49
1372	9344643	CAP PALMERSTON	Container	22914	2018-02-21	LA/LB	0	2018	Southern California	7937.53
1373	9357080	CHIQUITA VENTURE	Container	22801	2018-02-21	Hueneme	0	2018	Southern California	7912.06
1374	9446881	ADRIA ACE	RO-RO	41009	2018-02-21	Richmond	0	2018	Northern California	7674.29
1375	5501	550-1/Sea Reliance	ATB	10658	2018-02-21	San Francisco	0	2018	Northern California	7388.88
1376	5501	550-1/Sea Reliance	ATB	10658	2018-02-21	LA/LB	0	2018	Southern California	7388.88
1377	9633290	KING RICE	Bulker	17019	2018-02-21	Stockton	0	2018	Northern California	7386.27
1378	7334204	MATSONIA	Container	19301	2018-02-21	Oakland	0	2018	Northern California	7099.69
1379	9724453	SEA PLOEG	Tanker	11933	2018-02-21	Stockton	0	2018	Northern California	5848.59
1380	9517927	STAR ENDEAVOUR I	Container	14022	2018-02-21	LA/LB	0	2018	Southern California	5767.99
1381	9664263	CAP TAPUTAPU	Container	9932	2018-02-21	Oakland	0	2018	Northern California	4609.54
1382	1161472	SUNSET BAY/MIKIONA	Barge+Tug	8048	2018-02-21	Richmond	0	2018	Northern California	4004.25
1383	9463035	MAERSK EUBANK	Container	141649	2018-02-22	Oakland	0	2018	Northern California	25941.1
1384	9463059	MSC ELISA	Container	141649	2018-02-22	LA/LB	0	2018	Southern California	25941.1
1385	9244673	ALASKAN NAVIGATOR	Tanker	110693	2018-02-22	LA/LB	0	2018	Southern California	22784
1386	9378462	RUBY PRINCESS	Passenger	113561	2018-02-22	LA/LB	0	2018	Southern California	22640.5
1387	9345427	COSCO AMERICA	Container	114394	2018-02-22	LA/LB	0	2018	Southern California	22576.2
1388	9414292	CHRISTINA KIRK	Tanker	31510	2018-02-22	San Francisco	18297	2018	Northern California	10580.3
1389	9702065	MSC LETIZIA	Container	95497	2018-02-22	Oakland	0	2018	Northern California	20075.9
1390	9477878	OOCL BEIJING	Container	91563	2018-02-22	LA/LB	0	2018	Southern California	19534.3
1391	9244063	POLAR ADVENTURE	Tanker	85387	2018-02-22	San Francisco	0	2018	Northern California	19445.1
1392	9310238	OOCL TOKYO	Container	89097	2018-02-22	LA/LB	0	2018	Southern California	19190.7
1393	9443140	CPO AUSTRALIA	Tanker	29636	2018-02-22	Richmond	13175	2018	Northern California	10191.6
1394	9053878	CARNIVAL IMAGINATION	Passenger	70367	2018-02-22	LA/LB	1214.8	2018	Southern California	16233.1
1395	7926174	HONOURABLE HENRY JACKMAN	Bulker	46191	2018-02-22	San Francisco	0	2018	Northern California	13846.7
1396	9463267	BAY BRIDGE	Container	44234	2018-02-22	LA/LB	0	2018	Southern California	12172.8
1397	9353278	YM ENHANCER	Container	42741	2018-02-22	LA/LB	0	2018	Southern California	11904.1
1398	6502	650-2/Gulf Reliance	ATB	12097	2018-02-22	Carquinez	6981	2018	Northern California	7391.84
1399	9377511	TIJUCA	RO-RO	71673	2018-02-22	LA/LB	0	2018	Southern California	10322.1
1400	9574080	MORNING CRYSTAL	RO-RO	59524	2018-02-22	San Diego	0	2018	Southern California	9352.87
1401	7617905	HORIZON ENTERPRISE	Container	28219	2018-02-22	LA/LB	0	2018	Southern California	9088.26
1402	9732773	TRF MANDAL	Tanker	23676	2018-02-22	Richmond	0	2018	Northern California	8886.09
1403	9672222	DAIWAN CHAMPION	Bulker	21525	2018-02-22	San Francisco	0	2018	Northern California	8563.07
1404	9054119	AEGEAN LEADER	RO-RO	48319	2018-02-22	Carquinez	0	2018	Northern California	8372.57
1405	9357080	CHIQUITA VENTURE	Container	22801	2018-02-22	LA/LB	0	2018	Southern California	7912.06
1406	1144875	ALSEA BAY/TECUMSEH	Barge+Tug	6440	2018-02-22	LA/LB	0	2018	Southern California	3469.1
1407	9632026	APL FULLERTON	Container	151015	2018-02-23	Oakland	0	2018	Northern California	27043.6
1408	9378462	RUBY PRINCESS	Passenger	113561	2018-02-23	Santa Barbara	0	2018	Southern California	22640.5
1409	9414292	CHRISTINA KIRK	Tanker	31510	2018-02-23	Carquinez	18297	2018	Northern California	10580.3
1410	9659751	BUNUN ELEGANCE	Bulker	27440	2018-02-23	Oakland	18241.2	2018	Northern California	9976.86
1411	9665736	PEGASUS VOYAGER	Tanker	85147	2018-02-23	Richmond	0	2018	Northern California	19411.7
1412	9665748	POLARIS VOYAGER	Tanker	85147	2018-02-23	El Segundo	0	2018	Southern California	19411.7
1413	9594731	BRAZOS	Tanker	81341	2018-02-23	El Segundo	0	2018	Southern California	18877.3
1414	9606015	FURNESS PORTLAND	Bulker	22871	2018-02-23	Richmond	13729.4	2018	Northern California	8896.29
1415	9455870	YM MUTUALITY	Container	76787	2018-02-23	Oakland	0	2018	Northern California	17422.5
1416	9087489	CARNIVAL INSPIRATION	Passenger	70367	2018-02-23	LA/LB	936.7	2018	Southern California	16233.1
1417	9385013	HYUNDAI OAKLAND	Container	71786	2018-02-23	LA/LB	0	2018	Southern California	16676.1
1418	9331165	IRENES WAVE	Container	66199	2018-02-23	Oakland	0	2018	Northern California	15820.5
1419	9143544	KOBE EXPRESS	Container	53523	2018-02-23	LA/LB	0	2018	Southern California	13778.7
1420	9470272	SEAWAYS LEYTE	Tanker	42153	2018-02-23	LA/LB	0	2018	Southern California	12637.3
1421	9722467	ICY BAY	Bulker	23441	2018-02-23	LA/LB	3518.99	2018	Southern California	9035.21
1422	9288021	TORM HELVIG	Tanker	30018	2018-02-23	LA/LB	0	2018	Southern California	10271.6
1423	9759898	AMERICAN FREEDOM	Tanker	29801	2018-02-23	LA/LB	0	2018	Southern California	10226.2
1424	9443140	CPO AUSTRALIA	Tanker	29636	2018-02-23	San Francisco	0	2018	Northern California	10191.6
1425	9308883	CEPHEUS LEADER	RO-RO	62571	2018-02-23	LA/LB	0	2018	Southern California	9604.07
1426	9205976	AMERICAN HIGHWAY	RO-RO	49212	2018-02-23	Carquinez	0	2018	Northern California	8454.37
1427	9472153	COSCO PRIDE	Container	141823	2018-02-24	LA/LB	0	2018	Southern California	25961.8
1428	9333163	CARNIVAL SPLENDOR	Passenger	113323	2018-02-24	LA/LB	0	2018	Southern California	22607.5
1429	9193551	POLAR ENDEAVOUR	Tanker	85387	2018-02-24	LA/LB	0	2018	Southern California	19445.1
1430	9750000	AFRICAN HERON	Bulker	21521	2018-02-24	Humboldt	13935	2018	Northern California	8562.07
1431	9629938	STI TOPAZ	Tanker	29708	2018-02-24	Carquinez	10952	2018	Northern California	10206.7
1432	9568718	KING PEACE	Bulker	43445	2018-02-24	Richmond	5280	2018	Northern California	13322.8
1433	9218686	PRESIDENT WILSON	Container	65792	2018-02-24	Oakland	0	2018	Northern California	15757.2
1434	9321964	OKLAHOMA	Tanker	56172	2018-02-24	Carquinez	0	2018	Northern California	15058.4
1435	9239628	SEAWAYS GOLDMAR	Tanker	40343	2018-02-24	LA/LB	0	2018	Southern California	12303.2
1436	9445588	ANL WARRAGUL	Container	41358	2018-02-24	LA/LB	0	2018	Southern California	11652.2
1437	9131369	MISSISSIPPI VOYAGER	Tanker	30415	2018-02-24	Richmond	1073.8	2018	Northern California	10354.3
1438	9408102	PELICAN STATE	Tanker	29527	2018-02-24	Richmond	750	2018	Northern California	10168.7
1439	9447756	GAN-TRIUMPH	Tanker	29669	2018-02-24	LA/LB	659	2018	Southern California	10198.5
1440	9610432	DIVINE ACE	RO-RO	59022	2018-02-24	San Diego	0	2018	Southern California	9310.91
1441	9732773	TRF MANDAL	Tanker	23676	2018-02-24	LA/LB	0	2018	Southern California	8886.09
1442	9289910	MORNING MIDAS	RO-RO	46800	2018-02-24	Hueneme	0	2018	Southern California	8231.79
1443	9446881	ADRIA ACE	RO-RO	41009	2018-02-24	LA/LB	0	2018	Southern California	7674.29
1444	9791157	HODAKA GALAXY	Tanker	16589	2018-02-24	San Francisco	0	2018	Northern California	7151.48
1445	9724453	SEA PLOEG	Tanker	11933	2018-02-24	LA/LB	0	2018	Southern California	5848.59
1446	1193404	MONTEREY BAY/KLIHYAM	Barge+Tug	7070	2018-02-24	El Segundo	0	2018	Southern California	3594.88
1447	9780859	CMA CGM A. LINCOLN	Container	140872	2018-02-25	LA/LB	0	2018	Southern California	25848.5
1448	9359002	GERNER MAERSK	Container	99002	2018-02-25	Oakland	0	2018	Northern California	20551.9
1449	9302138	ONE HANNOVER	Container	98747	2018-02-25	LA/LB	0	2018	Southern California	20517.5
1450	9461776	GENER8 SPARTIATE	Tanker	84735	2018-02-25	San Francisco	0	2018	Northern California	19354.3
1451	9248813	SKS SALUDA	Tanker	81270	2018-02-25	El Segundo	0	2018	Southern California	18867.2
1452	9221281	OOSTERDAM	Passenger	82820	2018-02-25	San Diego	0	2018	Southern California	18179.9
1453	9241281	EVER ELITE	Container	76067	2018-02-25	LA/LB	0	2018	Southern California	17316.1
1454	9262716	NYK ARGUS	Container	75484	2018-02-25	Oakland	0	2018	Northern California	17229.7
1455	9300439	EVER STEADY	Container	75246	2018-02-25	Oakland	0	2018	Northern California	17194.3
1456	9053878	CARNIVAL IMAGINATION	Passenger	70367	2018-02-25	LA/LB	1264.8	2018	Southern California	16233.1
1457	9337901	ESTEEM BRILLIANCE	Tanker	59671	2018-02-25	Richmond	0	2018	Northern California	15624.2
1458	9337664	NYK DEMETER	Container	55487	2018-02-25	Oakland	0	2018	Northern California	14105.3
1459	9193288	DALLAS EXPRESS	Container	54437	2018-02-25	LA/LB	0	2018	Southern California	13931.2
1460	8919257	MAASDAM	Passenger	55451	2018-02-25	San Diego	0	2018	Southern California	13755.9
1461	9690511	NEW BOUNDARY	Bulker	31878	2018-02-25	LA/LB	0	2018	Southern California	10964.1
1462	9308883	CEPHEUS LEADER	RO-RO	62571	2018-02-25	Carquinez	0	2018	Northern California	9604.07
1463	9381249	CYGNUS LEADER	RO-RO	61775	2018-02-25	Richmond	0	2018	Northern California	9539.01
1464	9690913	FUNING	Bulker	24785	2018-02-25	Stockton	0	2018	Northern California	9357.88
1465	9246310	BSL LIMASSOL	Container	27322	2018-02-25	Oakland	0	2018	Northern California	8899.39
1466	9728394	YOCHOW	Bulker	21538	2018-02-25	Sacramento	0	2018	Northern California	8566.32
1467	9619684	MARJORIE C	RO-RO	47279	2018-02-25	San Diego	306	2018	Southern California	8276.41
1468	9325776	WESTERN HIGHWAY	RO-RO	39422	2018-02-25	San Diego	0	2018	Southern California	7515.16
1469	6502	650-2/Gulf Reliance	ATB	12097	2018-02-25	LA/LB	0	2018	Southern California	7391.84
1470	9700847	EASTERN HOPE	Bulker	17019	2018-02-25	Stockton	0	2018	Northern California	7386.27
1471	1161472	SUNSET BAY/MIKIONA	Barge+Tug	8048	2018-02-25	LA/LB	0	2018	Southern California	4004.25
1472	9544061	SCARLET ALBATROSS	Bulker	42995	2018-02-26	LA/LB	22124.1	2018	Southern California	13235.7
1473	9378462	RUBY PRINCESS	Passenger	113561	2018-02-26	LA/LB	0	2018	Southern California	22640.5
1474	9104005	GRAND PRINCESS	Passenger	107517	2018-02-26	San Francisco	676.8	2018	Northern California	21796
1475	9597525	APL COLUMBUS	Container	109712	2018-02-26	Oakland	0	2018	Northern California	21971.2
1476	9595527	EVER LIVEN	Container	98882	2018-02-26	Oakland	0	2018	Northern California	20535.7
1477	9720457	MSC SILVIA	Container	94469	2018-02-26	Oakland	0	2018	Northern California	19935.1
1478	9665748	POLARIS VOYAGER	Tanker	85147	2018-02-26	Richmond	0	2018	Northern California	19411.7
1479	9339662	ONE COMPETENCE	Container	87035	2018-02-26	LA/LB	0	2018	Southern California	18900.7
1480	9415727	MOL MAESTRO	Container	78316	2018-02-26	LA/LB	0	2018	Southern California	17647.2
1481	9485007	YM MASCULINITY	Container	76787	2018-02-26	LA/LB	0	2018	Southern California	17422.5
1482	9087489	CARNIVAL INSPIRATION	Passenger	70367	2018-02-26	LA/LB	1087.7	2018	Southern California	16233.1
1483	9053878	CARNIVAL IMAGINATION	Passenger	70367	2018-02-26	Avalon/Catalina	0	2018	Southern California	16233.1
1484	9453999	PARAMOUNT HYDRA	Tanker	62851	2018-02-26	LA/LB	0	2018	Southern California	16127.4
1485	9642095	CALIFORNIA	Tanker	62318	2018-02-26	Carquinez	0	2018	Northern California	16043.8
1486	9669976	NEW INSPIRATION	Bulker	21796	2018-02-26	LA/LB	11334.6	2018	Southern California	8630.77
1487	9354301	ZALIV AMERIKA	Tanker	60178	2018-02-26	San Francisco	0	2018	Northern California	15705.2
1488	9337640	NYK NEBULA	Container	55534	2018-02-26	LA/LB	0	2018	Southern California	14113.1
1489	9193288	DALLAS EXPRESS	Container	54437	2018-02-26	Oakland	0	2018	Northern California	13931.2
1490	9443140	CPO AUSTRALIA	Tanker	29636	2018-02-26	Carquinez	5730	2018	Northern California	10191.6
1491	9288265	ENERGY CHALLENGER	Tanker	42011	2018-02-26	San Francisco	0	2018	Northern California	12611.3
1492	9353278	YM ENHANCER	Container	42741	2018-02-26	Oakland	0	2018	Northern California	11904.1
1493	9273674	MANULANI	Container	32575	2018-02-26	LA/LB	0	2018	Southern California	9977.23
1494	9619684	MARJORIE C	RO-RO	47279	2018-02-26	LA/LB	2502	2018	Southern California	8276.41
1495	9763631	MOUNT ASO	Bulker	23882	2018-02-26	Stockton	0	2018	Northern California	9141.82
1496	9703071	DOLE CARIBBEAN	Container	25669	2018-02-26	San Diego	0	2018	Southern California	8545.56
1497	7802718	KAUAI	Container	25640	2018-02-26	Oakland	0	2018	Northern California	8539.28
1498	9773844	MOUNTPARK	General	23858	2018-02-26	San Francisco	0	2018	Northern California	7021.01
1499	9700964	ANGELIC ZEPHYR	General	23224	2018-02-26	LA/LB	0	2018	Southern California	6913.52
1500	9509607	LISBON TRADER	General	22863	2018-02-26	LA/LB	0	2018	Southern California	6851.76
1501	9517915	STAR PRIDE	General	14022	2018-02-26	Hueneme	0	2018	Southern California	5178.25
1502	9337901	ESTEEM BRILLIANCE	Tanker	59671	2018-02-27	El Segundo	33076	2018	Southern California	15624.2
1503	9583720	HYDRA VOYAGER	Tanker	161692	2018-02-27	LA/LB	0	2018	Southern California	28714.4
1504	9734111	ECO FUTURE	Tanker	157083	2018-02-27	LA/LB	0	2018	Southern California	28211.9
1505	9458030	MAERSK EDMONTON	Container	141716	2018-02-27	LA/LB	0	2018	Southern California	25949
1506	9786724	KOTA PANJANG	Container	113976	2018-02-27	LA/LB	0	2018	Southern California	22522.6
1507	9359014	GUNDE MAERSK	Container	99002	2018-02-27	LA/LB	0	2018	Southern California	20551.9
1508	9615729	BRITAIN BAY	Bulker	33126	2018-02-27	LA/LB	14238	2018	Southern California	11232.3
1509	9193551	POLAR ENDEAVOUR	Tanker	85387	2018-02-27	San Francisco	0	2018	Northern California	19445.1
1510	9594731	BRAZOS	Tanker	81341	2018-02-27	LA/LB	0	2018	Southern California	18877.3
1511	9262704	NYK AQUARIUS	Container	75484	2018-02-27	LA/LB	0	2018	Southern California	17229.7
1512	9087489	CARNIVAL INSPIRATION	Passenger	70367	2018-02-27	Avalon/Catalina	0	2018	Southern California	16233.1
1513	9074547	APL SINGAPORE	Container	64502	2018-02-27	LA/LB	0	2018	Southern California	15555.6
1514	9281425	GULF PEARL	Tanker	42443	2018-02-27	LA/LB	0	2018	Southern California	12690.3
1515	9463267	BAY BRIDGE	Container	44234	2018-02-27	Oakland	0	2018	Northern California	12172.8
1516	9568469	Florida	Tanker	29242	2018-02-27	Carquinez	0	2018	Northern California	10108.6
1517	9277838	IVORY ARROW	RO-RO	57718	2018-02-27	LA/LB	0	2018	Southern California	9201.13
1518	9406764	NYK MARIA	Container	27003	2018-02-27	LA/LB	0	2018	Southern California	8831.71
1519	9383259	SEALAND GUAYAQUIL	Container	26435	2018-02-27	Hueneme	0	2018	Southern California	8710.49
1520	9253143	RICKMERS ANTWERP	General	23119	2018-02-27	LA/LB	0	2018	Southern California	6895.6
1521	9300893	ISE	General	13694	2018-02-27	LA/LB	0	2018	Southern California	5108.52
1522	1193404	MONTEREY BAY/KLIHYAM	Barge+Tug	7070	2018-02-27	Richmond	0	2018	Northern California	3594.88
1523	653764	HALEIWA/CHINOOK	Barge+Tug	5934	2018-02-27	LA/LB	649.5	2018	Southern California	2972.39
1524	648909	HANA/CHINOOK	Barge+Tug	5912	2018-02-27	LA/LB	180	2018	Southern California	2964.73
1525	9442471	KM YOKOHAMA	Bulker	44366	2018-02-28	LA/LB	27485.4	2018	Southern California	13499.8
1526	9735373	GEM NO. 2	Tanker	156501	2018-02-28	LA/LB	2677	2018	Southern California	28148
1527	9713363	MOL BELLWETHER	Container	113042	2018-02-28	LA/LB	0	2018	Southern California	22402.4
1528	9365805	CMA CGM IVANHOE	Container	111249	2018-02-28	LA/LB	0	2018	Southern California	22170.8
1529	9704996	MSC JULIE	Container	95403	2018-02-28	LA/LB	0	2018	Southern California	20063.1
1530	9665736	PEGASUS VOYAGER	Tanker	85147	2018-02-28	Richmond	0	2018	Northern California	19411.7
1531	9315381	AGAMEMNON	Container	89776	2018-02-28	LA/LB	0	2018	Southern California	19285.6
1532	9345659	PAPILLON	Tanker	26913	2018-02-28	Carquinez	14447.5	2018	Northern California	9609.2
1533	9415727	MOL MAESTRO	Container	78316	2018-02-28	Oakland	0	2018	Northern California	17647.2
1534	9241281	EVER ELITE	Container	76067	2018-02-28	Oakland	0	2018	Northern California	17316.1
1535	9300398	EVER SIGMA	Container	75246	2018-02-28	LA/LB	0	2018	Southern California	17194.3
1536	9305673	HYUNDAI TOKYO	Container	74651	2018-02-28	LA/LB	0	2018	Southern California	17105.8
1537	9682318	SILVER GINNY	Tanker	29460	2018-02-28	LA/LB	6724	2018	Southern California	10154.6
1538	9337640	NYK NEBULA	Container	55534	2018-02-28	Oakland	0	2018	Northern California	14113.1
1539	9337688	NYK DIANA	Container	55487	2018-02-28	LA/LB	0	2018	Southern California	14105.3
1541	9791157	HODAKA GALAXY	Tanker	16589	2018-02-28	Richmond	8847	2018	Northern California	7151.48
1540	9484560	CAP JACKSON	Container	47877	2018-02-28	Oakland	0	2018	Northern California	12815.5
1542	9390927	KERALA	Tanker	42331	2018-02-28	Carquinez	0	2018	Northern California	12669.8
1543	9232606	SEAWAYS JADEMAR	Tanker	40343	2018-02-28	LA/LB	0	2018	Southern California	12303.2
1544	9463346	BAI CHAY BRIDGE	Container	44234	2018-02-28	LA/LB	0	2018	Southern California	12172.8
1545	9765603	AQUALIBRA	Bulker	35615	2018-02-28	LA/LB	0	2018	Southern California	11756.4
1546	9440772	ANL WARRNAMBOOL	Container	41358	2018-02-28	Oakland	0	2018	Northern California	11652.2
1547	9363364	YM VANCOUVER	Container	40030	2018-02-28	LA/LB	0	2018	Southern California	11407.6
1548	7907996	MAHIMAHI	Container	37811	2018-02-28	Oakland	0	2018	Northern California	10992.4
1549	9131369	MISSISSIPPI VOYAGER	Tanker	30415	2018-02-28	El Segundo	0	2018	Southern California	10354.3
1550	9238583	UNIVERSAL GREEN	General	46515	2018-02-28	LA/LB	0	2018	Southern California	10291.7
1551	9759886	AMERICAN ENDURANCE	Tanker	29801	2018-02-28	LA/LB	0	2018	Southern California	10226.2
1552	9540821	UNIQUE GUARDIAN	Tanker	29411	2018-02-28	San Francisco	0	2018	Northern California	10144.3
1553	7617890	HORIZON PACIFIC	Container	28219	2018-02-28	Oakland	0	2018	Northern California	9088.26
1554	9383259	SEALAND GUAYAQUIL	Container	26435	2018-02-28	LA/LB	0	2018	Southern California	8710.49
1555	9344679	CAP PALLISER	Container	22914	2018-02-28	LA/LB	0	2018	Southern California	7937.53
1556	9357119	CHIQUITA PROGRESS	Container	22801	2018-02-28	Hueneme	0	2018	Southern California	7912.06
1557	9325776	WESTERN HIGHWAY	RO-RO	39422	2018-02-28	Richmond	0	2018	Northern California	7515.16
1558	9149512	STOLT SUN	Tanker	14900	2018-02-28	LA/LB	0	2018	Southern California	6697.7
1559	1193404	MONTEREY BAY/KLIHYAM	Barge+Tug	7070	2018-02-28	Carquinez	0	2018	Northern California	3594.88
1560	9735373	GEM NO. 2	Tanker	156501	2018-03-01	LA/LB	2631	2018	Southern California	28148
1561	9472153	COSCO PRIDE	Container	141823	2018-03-01	Oakland	0	2018	Northern California	25961.8
1562	9463059	MSC ELISA	Container	141649	2018-03-01	Oakland	0	2018	Northern California	25941.1
1563	9244659	ALASKAN FRONTIER	Tanker	110693	2018-03-01	LA/LB	0	2018	Southern California	22784
1564	9288021	TORM HELVIG	Tanker	30018	2018-03-01	Carquinez	17679.1	2018	Northern California	10271.6
1565	9720457	MSC SILVIA	Container	94469	2018-03-01	LA/LB	0	2018	Southern California	19935.1
1566	9540821	UNIQUE GUARDIAN	Tanker	29411	2018-03-01	Carquinez	15009	2018	Northern California	10144.3
1567	9665748	POLARIS VOYAGER	Tanker	85147	2018-03-01	LA/LB	0	2018	Southern California	19411.7
1568	9053878	CARNIVAL IMAGINATION	Passenger	70367	2018-03-01	LA/LB	1549.9	2018	Southern California	16233.1
1569	9312779	SM SHANGHAI	Container	74906	2018-03-01	LA/LB	0	2018	Southern California	17143.8
1570	9416989	NYK ROMULUS	Container	55487	2018-03-01	Oakland	0	2018	Northern California	14105.3
1571	9131369	MISSISSIPPI VOYAGER	Tanker	30415	2018-03-01	LA/LB	4700	2018	Southern California	10354.3
1572	9399935	NAVE ORBIT	Tanker	30083	2018-03-01	San Francisco	0	2018	Northern California	10285.1
1573	9667942	ARDMORE ENDEAVOUR	Tanker	29940	2018-03-01	LA/LB	0	2018	Southern California	10255.3
1574	9325233	GRAND SAPPHIRE	RO-RO	59217	2018-03-01	Carquinez	0	2018	Northern California	9327.23
1575	9610420	VALIANT ACE	RO-RO	59022	2018-03-01	LA/LB	0	2018	Southern California	9310.91
1576	9277838	IVORY ARROW	RO-RO	57718	2018-03-01	Carquinez	0	2018	Northern California	9201.13
1577	7617890	HORIZON PACIFIC	Container	28219	2018-03-01	LA/LB	0	2018	Southern California	9088.26
1578	1214915	650-10/Vision	ATB	15566	2018-03-01	San Francisco	190	2018	Northern California	7985.49
1579	9459280	ARGENT IRIS	Tanker	20334	2018-03-01	San Francisco	0	2018	Northern California	8097.77
1580	9070474	ASIAN GLORY	RO-RO	44818	2018-03-01	Hueneme	0	2018	Southern California	8044.83
1581	6502	650-2/Gulf Reliance	ATB	12097	2018-03-01	San Francisco	0	2018	Northern California	7391.84
1582	9700847	EASTERN HOPE	Bulker	17019	2018-03-01	San Francisco	0	2018	Northern California	7386.27
1583	9437335	OCEAN GIANT	General	15549	2018-03-01	Hueneme	0	2018	Southern California	5494.11
1584	1193404	MONTEREY BAY/KLIHYAM	Barge+Tug	7070	2018-03-01	Carquinez	0	2018	Northern California	3594.88
1585	1144875	ALSEA BAY/TECUMSEH	Barge+Tug	6440	2018-03-01	Richmond	0	2018	Northern California	3469.1
1586	9302138	ONE HANNOVER	Container	98747	2018-03-02	Oakland	0	2018	Northern California	20517.5
1587	9302176	HENRY HUDSON BRIDGE	Container	98747	2018-03-02	LA/LB	0	2018	Southern California	20517.5
1588	9704996	MSC JULIE	Container	95403	2018-03-02	Oakland	0	2018	Northern California	20063.1
1589	9477880	OOCL CANADA	Container	91563	2018-03-02	LA/LB	0	2018	Southern California	19534.3
1590	9477907	OOCL TAIPEI	Container	91499	2018-03-02	LA/LB	0	2018	Southern California	19525.4
1591	9195157	NORWEGIAN STAR	Passenger	91740	2018-03-02	LA/LB	0	2018	Southern California	19519.6
1592	9193563	POLAR RESOLUTION	Tanker	85387	2018-03-02	Richmond	0	2018	Northern California	19445.1
1593	9485007	YM MASCULINITY	Container	76787	2018-03-02	Oakland	0	2018	Northern California	17422.5
1594	9087489	CARNIVAL INSPIRATION	Passenger	70367	2018-03-02	LA/LB	1259.9	2018	Southern California	16233.1
1595	9453999	PARAMOUNT HYDRA	Tanker	62851	2018-03-02	Carquinez	0	2018	Northern California	16127.4
1596	9200823	HALIFAX EXPRESS	Container	54437	2018-03-02	LA/LB	0	2018	Southern California	13931.2
1597	9484560	CAP JACKSON	Container	47877	2018-03-02	LA/LB	0	2018	Southern California	12815.5
1598	7907996	MAHIMAHI	Container	37811	2018-03-02	LA/LB	0	2018	Southern California	10992.4
1599	9574092	MORNING CARA	RO-RO	59454	2018-03-02	San Diego	0	2018	Southern California	9347.03
1600	9491886	PASSERO	RO-RO	47053	2018-03-02	Hueneme	0	2018	Southern California	8255.39
1601	9459280	ARGENT IRIS	Tanker	20334	2018-03-02	Richmond	0	2018	Northern California	8097.77
1602	1214915	650-10/Vision	ATB	15566	2018-03-02	Carquinez	0	2018	Northern California	7985.49
1603	9344679	CAP PALLISER	Container	22914	2018-03-02	Oakland	0	2018	Northern California	7937.53
1604	9311634	SAWTOOTH	Tanker	8450	2018-03-02	Stockton	0	2018	Northern California	4737.42
1605	9167801	COMOROS STREAM	General	11382	2018-03-02	LA/LB	0	2018	Southern California	4595.07
1606	1193404	MONTEREY BAY/KLIHYAM	Barge+Tug	7070	2018-03-02	Richmond	0	2018	Northern California	3594.88
1607	1180901	DRAKES BAY/JOSEPH SAUSE	Barge+Tug	6932	2018-03-02	LA/LB	0	2018	Southern California	3469.96
1608	9780859	CMA CGM A. LINCOLN	Container	140872	2018-03-03	Oakland	0	2018	Northern California	25848.5
1609	9378462	RUBY PRINCESS	Passenger	113561	2018-03-03	LA/LB	0	2018	Southern California	22640.5
1610	9333163	CARNIVAL SPLENDOR	Passenger	113323	2018-03-03	LA/LB	0	2018	Southern California	22607.5
1611	9764051	STOVE FRIEND	Bulker	32372	2018-03-03	LA/LB	13866.4	2018	Southern California	11070.7
1612	9665748	POLARIS VOYAGER	Tanker	85147	2018-03-03	El Segundo	0	2018	Southern California	19411.7
1613	9761528	NAMSEN	Tanker	82515	2018-03-03	El Segundo	0	2018	Southern California	19043.2
1614	9074547	APL SINGAPORE	Container	64502	2018-03-03	Oakland	0	2018	Northern California	15555.6
1615	7926174	HONOURABLE HENRY JACKMAN	Bulker	46191	2018-03-03	San Francisco	892	2018	Northern California	13846.7
1616	9337676	NYK DENEB	Container	55487	2018-03-03	LA/LB	0	2018	Southern California	14105.3
1617	9416989	NYK ROMULUS	Container	55487	2018-03-03	LA/LB	0	2018	Southern California	14105.3
1618	6502	650-2/Gulf Reliance	ATB	12097	2018-03-03	Carquinez	7774	2018	Northern California	7391.84
1619	9440772	ANL WARRNAMBOOL	Container	41358	2018-03-03	LA/LB	0	2018	Southern California	11652.2
1620	9408138	EVERGREEN STATE	Tanker	29606	2018-03-03	San Diego	0	2018	Southern California	10185.3
1621	9353539	OVERSEAS LOS ANGELES	Tanker	29242	2018-03-03	Richmond	0	2018	Northern California	10108.6
1622	9345659	PAPILLON	Tanker	26913	2018-03-03	San Francisco	0	2018	Northern California	9609.2
1623	9763631	MOUNT ASO	Bulker	23882	2018-03-03	LA/LB	0	2018	Southern California	9141.82
1624	9728394	YOCHOW	Bulker	21538	2018-03-03	San Francisco	0	2018	Northern California	8566.32
1625	1161472	SUNSET BAY/MIKIONA	Barge+Tug	8048	2018-03-03	Richmond	0	2018	Northern California	4004.25
1626	1195521	MORRO BAY/COCHISE	Barge+Tug	4782	2018-03-03	Richmond	0	2018	Northern California	2863.17
1627	9455973	AMPHITRITE	Tanker	162203	2018-03-04	LA/LB	4000	2018	Southern California	28769.8
1628	9632040	APL SENTOSA	Container	151015	2018-03-04	LA/LB	0	2018	Southern California	27043.6
1629	9502946	MAERSK ENSHI	Container	141754	2018-03-04	LA/LB	0	2018	Southern California	25953.6
1630	9645918	CSCL EAST CHINA SEA	Container	116568	2018-03-04	LA/LB	0	2018	Southern California	22854.2
1631	9345403	COSCO ASIA	Container	114394	2018-03-04	LA/LB	0	2018	Southern California	22576.2
1632	9192363	STAR PRINCESS	Passenger	108977	2018-03-04	LA/LB	0	2018	Southern California	22001.3
1633	9454084	OCEAN COLOSSUS	Bulker	33096	2018-03-04	Carquinez	15493.4	2018	Northern California	11225.9
1634	9702065	MSC LETIZIA	Container	95497	2018-03-04	Oakland	0	2018	Northern California	20075.9
1635	9665736	PEGASUS VOYAGER	Tanker	85147	2018-03-04	LA/LB	0	2018	Southern California	19411.7
1636	9339662	ONE COMPETENCE	Container	87035	2018-03-04	Oakland	0	2018	Northern California	18900.7
1637	9321251	MOL CELEBRATION	Container	86692	2018-03-04	LA/LB	0	2018	Southern California	18852.3
1638	9286657	SOUTH SEA	Tanker	78845	2018-03-04	San Francisco	0	2018	Northern California	18521.5
1639	9221281	OOSTERDAM	Passenger	82820	2018-03-04	San Diego	0	2018	Southern California	18179.9
1640	9788629	MOUNT SEYMOUR	Bulker	23882	2018-03-04	Sacramento	12965	2018	Northern California	9141.82
1641	9300398	EVER SIGMA	Container	75246	2018-03-04	Oakland	0	2018	Northern California	17194.3
1642	9305673	HYUNDAI TOKYO	Container	74651	2018-03-04	Oakland	0	2018	Northern California	17105.8
1643	9053878	CARNIVAL IMAGINATION	Passenger	70367	2018-03-04	LA/LB	1264.8	2018	Southern California	16233.1
1644	9385001	HYUNDAI TACOMA	Container	71786	2018-03-04	LA/LB	0	2018	Southern California	16676.1
1645	9196979	ITAL USODIMARE	Container	68888	2018-03-04	LA/LB	0	2018	Southern California	16235.3
1646	9261023	BINNUR C	Bulker	19795	2018-03-04	Redwood	11620	2018	Northern California	8123.2
1647	9353589	OVERSEAS MARTINEZ	Tanker	29242	2018-03-04	LA/LB	6900	2018	Southern California	10108.6
1648	9337688	NYK DIANA	Container	55487	2018-03-04	Oakland	0	2018	Northern California	14105.3
1649	9200823	HALIFAX EXPRESS	Container	54437	2018-03-04	Oakland	0	2018	Northern California	13931.2
1650	7926174	HONOURABLE HENRY JACKMAN	Bulker	46191	2018-03-04	Richmond	0	2018	Northern California	13846.7
1651	7926174	HONOURABLE HENRY JACKMAN	Bulker	46191	2018-03-04	San Francisco	0	2018	Northern California	13846.7
1652	9798416	GLOVIS SUNLIGHT	RO-RO	72269	2018-03-04	San Francisco	0	2018	Northern California	10367.6
1653	7729459	HORIZON SPIRIT	Container	34077	2018-03-04	LA/LB	0	2018	Southern California	10273.9
1654	9268538	MAUNAWILI	Container	32575	2018-03-04	LA/LB	0	2018	Southern California	9977.23
1655	9409326	PLEIADES SPIRIT	RO-RO	60330	2018-03-04	Richmond	0	2018	Northern California	9419.89
1656	9339806	GRAND HERO	RO-RO	59217	2018-03-04	Hueneme	0	2018	Southern California	9327.23
1657	9748435	IRIS K	Bulker	23275	2018-03-04	LA/LB	0	2018	Southern California	8994.88
1658	9703057	DOLE PACIFIC	Container	25669	2018-03-04	San Diego	0	2018	Southern California	8545.56
1659	5501	550-1/Sea Reliance	ATB	10658	2018-03-04	Carquinez	1676	2018	Northern California	7388.88
1660	5501	550-1/Sea Reliance	ATB	10658	2018-03-04	San Francisco	0	2018	Northern California	7388.88
1661	9573919	NORD SETOUCHI	Bulker	17019	2018-03-04	Stockton	0	2018	Northern California	7386.27
1662	9517903	STAR CARE	General	14022	2018-03-04	Hueneme	0	2018	Southern California	5178.25
1663	9516404	COSCO BELGIUM	Container	153666	2018-03-05	LA/LB	0	2018	Southern California	27351.3
1664	9365805	CMA CGM IVANHOE	Container	111249	2018-03-05	Oakland	0	2018	Northern California	22170.8
1665	9759886	AMERICAN ENDURANCE	Tanker	29801	2018-03-05	Carquinez	17390	2018	Northern California	10226.2
1666	9359014	GUNDE MAERSK	Container	99002	2018-03-05	Oakland	0	2018	Northern California	20551.9
1667	9665736	PEGASUS VOYAGER	Tanker	85147	2018-03-05	El Segundo	0	2018	Southern California	19411.7
1668	9665748	POLARIS VOYAGER	Tanker	85147	2018-03-05	Richmond	0	2018	Northern California	19411.7
1669	9315381	AGAMEMNON	Container	89776	2018-03-05	Oakland	0	2018	Northern California	19285.6
1670	9248813	SKS SALUDA	Tanker	81270	2018-03-05	LA/LB	0	2018	Southern California	18867.2
1672	9610729	ZHOUSHAN ISLAND	Bulker	32356	2018-03-05	LA/LB	9942.4	2018	Southern California	11067.3
1671	9356696	NYK THEMIS	Container	76826	2018-03-05	LA/LB	0	2018	Southern California	17428.2
1673	9262704	NYK AQUARIUS	Container	75484	2018-03-05	Oakland	0	2018	Northern California	17229.7
1674	9323510	HYUNDAI BANGKOK	Container	74651	2018-03-05	LA/LB	0	2018	Southern California	17105.8
1675	9087489	CARNIVAL INSPIRATION	Passenger	70367	2018-03-05	LA/LB	1259.9	2018	Southern California	16233.1
1676	9438535	YM MATURITY	Container	73675	2018-03-05	LA/LB	0	2018	Southern California	16960.1
1677	9053878	CARNIVAL IMAGINATION	Passenger	70367	2018-03-05	Avalon/Catalina	0	2018	Southern California	16233.1
1678	7926174	HONOURABLE HENRY JACKMAN	Bulker	46191	2018-03-05	Redwood	0	2018	Northern California	13846.7
1679	9390927	KERALA	Tanker	42331	2018-03-05	LA/LB	0	2018	Southern California	12669.8
1680	9308089	NEW CONQUEST	Tanker	41994	2018-03-05	LA/LB	0	2018	Southern California	12608.1
1681	7907984	MANOA	Container	40627	2018-03-05	Oakland	0	2018	Northern California	11517.9
1682	9540821	UNIQUE GUARDIAN	Tanker	29411	2018-03-05	LA/LB	2049	2018	Southern California	10144.3
1683	9363364	YM VANCOUVER	Container	40030	2018-03-05	Oakland	0	2018	Northern California	11407.6
1684	9191321	TARAGO	RO-RO	67140	2018-03-05	LA/LB	0	2018	Southern California	9970.23
1685	9690913	FUNING	Bulker	24785	2018-03-05	Sacramento	0	2018	Northern California	9357.88
1686	9732802	TRF MOBILE	Tanker	23676	2018-03-05	San Francisco	0	2018	Northern California	8886.09
1687	9308807	CSAV RIO GRANDE	RO-RO	46800	2018-03-05	San Diego	0	2018	Southern California	8231.79
1688	9749374	OTTO H	Tanker	17858	2018-03-05	LA/LB	0	2018	Southern California	7480.65
1689	9437335	OCEAN GIANT	General	15549	2018-03-05	LA/LB	0	2018	Southern California	5494.11
1690	1161472	SUNSET BAY/MIKIONA	Barge+Tug	8048	2018-03-05	Carquinez	0	2018	Northern California	4004.25
1691	1144875	ALSEA BAY/TECUMSEH	Barge+Tug	6440	2018-03-05	LA/LB	0	2018	Southern California	3469.1
1692	9584504	RARAKA	Bulker	41254	2018-03-06	Stockton	35007.2	2018	Northern California	12895.8
1693	9713337	MOL BEACON	Container	113042	2018-03-06	LA/LB	0	2018	Southern California	22402.4
1694	9342504	MAERSK ANTARES	Container	109534	2018-03-06	LA/LB	0	2018	Southern California	21948
1695	9595486	EVER LIBRA	Container	98882	2018-03-06	LA/LB	0	2018	Southern California	20535.7
1696	9702065	MSC LETIZIA	Container	95497	2018-03-06	LA/LB	0	2018	Southern California	20075.9
1697	9229659	CORAL PRINCESS	Passenger	91627	2018-03-06	San Francisco	0	2018	Northern California	19502.9
1698	9424912	MOL MAJESTY	Container	78316	2018-03-06	LA/LB	0	2018	Southern California	17647.2
1699	9641223	KRISTINA	Container	71021	2018-03-06	LA/LB	0	2018	Southern California	16560.4
1700	9087489	CARNIVAL INSPIRATION	Passenger	70367	2018-03-06	Avalon/Catalina	0	2018	Southern California	16233.1
1701	9785732	AQUATRAVESIA	Tanker	61888	2018-03-06	LA/LB	0	2018	Southern California	15976.1
1702	9321964	OKLAHOMA	Tanker	56172	2018-03-06	San Francisco	0	2018	Northern California	15058.4
1703	9668893	F. D. ANGELICA	Bulker	43007	2018-03-06	Richmond	1503.4	2018	Northern California	13238.1
1704	9337676	NYK DENEB	Container	55487	2018-03-06	Oakland	0	2018	Northern California	14105.3
1705	9600970	RT HON PAUL E MARTIN	Bulker	43691	2018-03-06	LA/LB	0	2018	Southern California	13370.2
1706	9463346	BAI CHAY BRIDGE	Container	44234	2018-03-06	Oakland	0	2018	Northern California	12172.8
1707	9454084	OCEAN COLOSSUS	Bulker	33096	2018-03-06	San Francisco	0	2018	Northern California	11225.9
1708	9273894	VIRGO LEADER	RO-RO	61854	2018-03-06	Hueneme	0	2018	Southern California	9545.48
1709	9624237	GALAXY ACE	RO-RO	59583	2018-03-06	LA/LB	0	2018	Southern California	9357.79
1710	9311775	CAP BLANCHE	Container	28372	2018-03-06	Oakland	0	2018	Northern California	9120.27
1711	9498432	NAVIOS SERENITY	Bulker	23448	2018-03-06	San Francisco	0	2018	Northern California	9036.9
1712	9383235	SEALAND LOS ANGELES	Container	26435	2018-03-06	Hueneme	0	2018	Southern California	8710.49
1713	9226425	DANAE C	Container	25703	2018-03-06	LA/LB	0	2018	Southern California	8552.92
1714	9289910	MORNING MIDAS	RO-RO	46800	2018-03-06	San Diego	0	2018	Southern California	8231.79
1715	9393010	ARGENT COSMOS	Tanker	19440	2018-03-06	Richmond	0	2018	Northern California	7878.52
1716	1262367	KIRBY 185-01/Nancy Peterkin	ATB	12827	2018-03-06	San Francisco	0	2018	Northern California	7532.41
1717	6502	650-2/Gulf Reliance	ATB	12097	2018-03-06	LA/LB	0	2018	Southern California	7391.84
1718	9233167	JEAN ANNE	RO-RO	37548	2018-03-06	San Diego	0	2018	Southern California	7323.34
1719	9805312	CARMEL	General	21282	2018-03-06	LA/LB	0	2018	Southern California	6576.22
1720	9437335	OCEAN GIANT	General	15549	2018-03-06	San Diego	0	2018	Southern California	5494.11
1721	9045924	PACIFIC MERMAID	General	9820	2018-03-06	LA/LB	0	2018	Southern California	4222.52
1722	1193404	MONTEREY BAY/KLIHYAM	Barge+Tug	7070	2018-03-06	LA/LB	0	2018	Southern California	3594.88
1723	9734111	ECO FUTURE	Tanker	157083	2018-03-07	LA/LB	0	2018	Southern California	28211.9
1724	9458078	MAERSK ELBA	Container	141716	2018-03-07	LA/LB	0	2018	Southern California	25949
1725	9299630	CMA CGM NABUCCO	Container	91410	2018-03-07	LA/LB	4670	2018	Southern California	19513.1
1726	9302176	HENRY HUDSON BRIDGE	Container	98747	2018-03-07	Oakland	0	2018	Northern California	20517.5
1727	9720524	MSC CLEA	Container	94469	2018-03-07	LA/LB	0	2018	Southern California	19935.1
1728	9613587	OOCL GENOA	Container	91499	2018-03-07	LA/LB	0	2018	Southern California	19525.4
1729	9310240	OOCL SOUTHAMPTON	Container	89097	2018-03-07	LA/LB	0	2018	Southern California	19190.7
1730	9300386	EVER SHINE	Container	75246	2018-03-07	LA/LB	0	2018	Southern California	17194.3
1731	9312937	SM NINGBO	Container	74962	2018-03-07	LA/LB	0	2018	Southern California	17152.1
1732	9453999	PARAMOUNT HYDRA	Tanker	62851	2018-03-07	LA/LB	0	2018	Southern California	16127.4
1733	9337901	ESTEEM BRILLIANCE	Tanker	59671	2018-03-07	LA/LB	0	2018	Southern California	15624.2
1734	9760495	NORTH SEA	Tanker	57164	2018-03-07	LA/LB	0	2018	Southern California	15220.1
1735	7908005	MOKIHANA	Container	57379	2018-03-07	LA/LB	0	2018	Southern California	14416.1
1736	9337640	NYK NEBULA	Container	55534	2018-03-07	Oakland	0	2018	Northern California	14113.1
1737	9193288	DALLAS EXPRESS	Container	54437	2018-03-07	Oakland	0	2018	Northern California	13931.2
1738	9255933	GENER8 COMPANION	Tanker	41589	2018-03-07	LA/LB	0	2018	Southern California	12533.8
1739	9483267	MILLWALL	Bulker	32672	2018-03-07	LA/LB	0	2018	Southern California	11135.2
1740	9273894	VIRGO LEADER	RO-RO	61854	2018-03-07	LA/LB	0	2018	Southern California	9545.48
1741	9624237	GALAXY ACE	RO-RO	59583	2018-03-07	Hueneme	0	2018	Southern California	9357.79
1742	7617905	HORIZON ENTERPRISE	Container	28219	2018-03-07	Oakland	0	2018	Northern California	9088.26
1743	9383235	SEALAND LOS ANGELES	Container	26435	2018-03-07	LA/LB	0	2018	Southern California	8710.49
1744	9344667	CAP PATTON	Container	22914	2018-03-07	LA/LB	0	2018	Southern California	7937.53
1745	9357080	CHIQUITA VENTURE	Container	22801	2018-03-07	Hueneme	0	2018	Southern California	7912.06
1746	9338876	SALVIA ACE	RO-RO	42401	2018-03-07	San Diego	0	2018	Southern California	7811.51
1747	1161472	SUNSET BAY/MIKIONA	Barge+Tug	8048	2018-03-07	Richmond	0	2018	Northern California	4004.25
1748	9534858	TRIKWONG VENTURE	Tanker	157225	2018-03-08	LA/LB	0	2018	Southern California	28227.5
1749	9645906	CSCL YELLOW SEA	Container	116568	2018-03-08	LA/LB	0	2018	Southern California	22854.2
1750	9575577	SONANGOL PORTO AMBOIM	Tanker	83753	2018-03-08	Carquinez	0	2018	Northern California	19217.1
1751	9286657	SOUTH SEA	Tanker	78845	2018-03-08	Carquinez	0	2018	Northern California	18521.5
1752	9424912	MOL MAJESTY	Container	78316	2018-03-08	Oakland	0	2018	Northern California	17647.2
1753	9053878	CARNIVAL IMAGINATION	Passenger	70367	2018-03-08	LA/LB	1364.8	2018	Southern California	16233.1
1754	9196979	ITAL USODIMARE	Container	68888	2018-03-08	Oakland	0	2018	Northern California	16235.3
1755	9337626	NYK CONSTELLATION	Container	55534	2018-03-08	LA/LB	0	2018	Southern California	14113.1
1756	9131369	MISSISSIPPI VOYAGER	Tanker	30415	2018-03-08	El Segundo	3438	2018	Southern California	10354.3
1757	9463293	BEAR MOUNTAIN BRIDGE	Container	44234	2018-03-08	LA/LB	0	2018	Southern California	12172.8
1758	9353292	YM ETERNITY	Container	42741	2018-03-08	LA/LB	0	2018	Southern California	11904.1
1759	9401075	MELINA	Container	40030	2018-03-08	Oakland	0	2018	Northern California	11407.6
1760	9317157	MARY LINA	Bulker	30046	2018-03-08	San Francisco	0	2018	Northern California	10563.2
1761	9759886	AMERICAN ENDURANCE	Tanker	29801	2018-03-08	Richmond	0	2018	Northern California	10226.2
1762	9408102	PELICAN STATE	Tanker	29527	2018-03-08	Carquinez	0	2018	Northern California	10168.7
1763	9273894	VIRGO LEADER	RO-RO	61854	2018-03-08	San Diego	0	2018	Southern California	9545.48
1764	9283875	PHOENIX LEADER	RO-RO	61804	2018-03-08	Richmond	0	2018	Northern California	9541.39
1765	7617905	HORIZON ENTERPRISE	Container	28219	2018-03-08	LA/LB	0	2018	Southern California	9088.26
1766	8905426	HEIJIN	RO-RO	47641	2018-03-08	LA/LB	0	2018	Southern California	8310
1767	9393010	ARGENT COSMOS	Tanker	19440	2018-03-08	LA/LB	0	2018	Southern California	7878.52
1768	9338876	SALVIA ACE	RO-RO	42401	2018-03-08	LA/LB	0	2018	Southern California	7811.51
1769	9516753	POLYNESIA	Container	18358	2018-03-08	LA/LB	0	2018	Southern California	6872.21
1770	9681998	PACIFIC SPIKE	General	20506	2018-03-08	Stockton	0	2018	Northern California	6437.78
1771	9727015	GENER8 ANDRIOTIS	Tanker	160449	2018-03-09	LA/LB	0	2018	Southern California	28579.4
1772	9735373	GEM NO. 2	Tanker	156501	2018-03-09	LA/LB	0	2018	Southern California	28148
1773	9302140	HUMBER BRIDGE	Container	98747	2018-03-09	LA/LB	0	2018	Southern California	20517.5
1774	9321251	MOL CELEBRATION	Container	86692	2018-03-09	Oakland	0	2018	Northern California	18852.3
1775	9323510	HYUNDAI BANGKOK	Container	74651	2018-03-09	Oakland	0	2018	Northern California	17105.8
1776	9087489	CARNIVAL INSPIRATION	Passenger	70367	2018-03-09	LA/LB	1259.9	2018	Southern California	16233.1
1777	9438535	YM MATURITY	Container	73675	2018-03-09	Oakland	0	2018	Northern California	16960.1
1778	9077123	APL THAILAND	Container	64502	2018-03-09	Oakland	0	2018	Northern California	15555.6
1779	6502	650-2/Gulf Reliance	ATB	12097	2018-03-09	Carquinez	10946	2018	Northern California	7391.84
1780	9337640	NYK NEBULA	Container	55534	2018-03-09	LA/LB	0	2018	Southern California	14113.1
1781	9193288	DALLAS EXPRESS	Container	54437	2018-03-09	LA/LB	0	2018	Southern California	13931.2
1782	9407287	KING DANIEL	Tanker	42010	2018-03-09	LA/LB	1190	2018	Southern California	12611.1
1783	9281425	GULF PEARL	Tanker	42443	2018-03-09	LA/LB	0	2018	Southern California	12690.3
1784	9232620	SEAWAYS ROSEMAR	Tanker	40343	2018-03-09	San Francisco	0	2018	Northern California	12303.2
1785	9256028	INCA	Tanker	39085	2018-03-09	LA/LB	0	2018	Southern California	12067.5
1787	9408126	EMPIRE STATE	Tanker	29527	2018-03-09	LA/LB	0	2018	Southern California	10168.7
1786	9408102	PELICAN STATE	Tanker	29527	2018-03-09	Richmond	0	2018	Northern California	10168.7
1788	9380520	GRAN COUVA	Tanker	29266	2018-03-09	Stockton	0	2018	Northern California	10113.7
1789	9283863	CAPRICORNUS LEADER	RO-RO	61854	2018-03-09	Hueneme	0	2018	Southern California	9545.48
1790	9283875	PHOENIX LEADER	RO-RO	61804	2018-03-09	San Francisco	0	2018	Northern California	9541.39
1791	9610406	VICTORIOUS ACE	RO-RO	59022	2018-03-09	LA/LB	0	2018	Southern California	9310.91
1792	9672404	GRAVITY HIGHWAY	RO-RO	58767	2018-03-09	San Diego	0	2018	Southern California	9289.53
1793	9261023	BINNUR C	Bulker	19795	2018-03-09	Richmond	632	2018	Northern California	8123.2
1794	5501	550-1/Sea Reliance	ATB	10658	2018-03-09	LA/LB	1394	2018	Southern California	7388.88
1795	9409742	BARNACLE	Bulker	19814	2018-03-09	San Francisco	0	2018	Northern California	8128.11
1797	9412567	TRANS LEADER	RO-RO	43810	2018-03-09	Carquinez	0	2018	Northern California	7948.26
1796	9344667	CAP PATTON	Container	22914	2018-03-09	Oakland	0	2018	Northern California	7937.53
1798	1144875	ALSEA BAY/TECUMSEH	Barge+Tug	6440	2018-03-09	Richmond	0	2018	Northern California	3469.1
1800	9780158	MP KAMSARMAX 1	Bulker	44327	2018-03-10	LA/LB	21424	2018	Southern California	13492.4
1799	9631955	APL TEMASEK	Container	151963	2018-03-10	LA/LB	0	2018	Southern California	27153.9
1801	9632040	APL SENTOSA	Container	151015	2018-03-10	Oakland	0	2018	Northern California	27043.6
1802	9502946	MAERSK ENSHI	Container	141754	2018-03-10	Oakland	0	2018	Northern California	25953.6
1803	9271432	ALASKAN LEGEND	Tanker	110693	2018-03-10	LA/LB	0	2018	Southern California	22784
1804	9378462	RUBY PRINCESS	Passenger	113561	2018-03-10	LA/LB	0	2018	Southern California	22640.5
1805	9333163	CARNIVAL SPLENDOR	Passenger	113323	2018-03-10	LA/LB	0	2018	Southern California	22607.5
1806	9720524	MSC CLEA	Container	94469	2018-03-10	Oakland	0	2018	Northern California	19935.1
1807	9317157	MARY LINA	Bulker	30046	2018-03-10	Carquinez	13940.4	2018	Northern California	10563.2
1808	9356696	NYK THEMIS	Container	76826	2018-03-10	Oakland	0	2018	Northern California	17428.2
1809	9358307	PTI HERCULES	Tanker	30068	2018-03-10	LA/LB	6780	2018	Southern California	10282
1810	9337614	NYK DAEDALUS	Container	55487	2018-03-10	LA/LB	0	2018	Southern California	14105.3
1811	9200811	OAKLAND EXPRESS	Container	54437	2018-03-10	LA/LB	0	2018	Southern California	13931.2
1812	9275725	SEAWAYS HELLAS	Tanker	40038	2018-03-10	LA/LB	0	2018	Southern California	12246.3
1813	9401075	MELINA	Container	40030	2018-03-10	LA/LB	0	2018	Southern California	11407.6
1814	9118630	FLORIDA VOYAGER	Tanker	30415	2018-03-10	LA/LB	0	2018	Southern California	10354.3
1816	9377523	TIRRANNA	RO-RO	71673	2018-03-10	Hueneme	0	2018	Southern California	10322.1
1815	9680097	STOLT INTEGRITY	Tanker	29903	2018-03-10	Richmond	0	2018	Northern California	10247.5
1817	9759886	AMERICAN ENDURANCE	Tanker	29801	2018-03-10	LA/LB	0	2018	Southern California	10226.2
1818	9610406	VICTORIOUS ACE	RO-RO	59022	2018-03-10	San Diego	0	2018	Southern California	9310.91
1819	9672404	GRAVITY HIGHWAY	RO-RO	58767	2018-03-10	Hueneme	0	2018	Southern California	9289.53
1820	9732802	TRF MOBILE	Tanker	23676	2018-03-10	LA/LB	0	2018	Southern California	8886.09
1821	8905426	HEIJIN	RO-RO	47641	2018-03-10	Carquinez	0	2018	Northern California	8310
1822	9516753	POLYNESIA	Container	18358	2018-03-10	Oakland	578	2018	Northern California	6872.21
1823	9038335	AUTUMN WAVE	General	13077	2018-03-10	LA/LB	0	2018	Southern California	4975.38
1824	1193404	MONTEREY BAY/KLIHYAM	Barge+Tug	7070	2018-03-10	El Segundo	0	2018	Southern California	3594.88
1825	1195521	MORRO BAY/COCHISE	Barge+Tug	4782	2018-03-10	Humboldt	0	2018	Northern California	2863.17
1826	9516404	COSCO BELGIUM	Container	153666	2018-03-11	Oakland	0	2018	Northern California	27351.3
1827	9399923	NAVE EQUATOR	Tanker	30083	2018-03-11	Richmond	19630	2018	Northern California	10285.1
1828	9195157	NORWEGIAN STAR	Passenger	91740	2018-03-11	LA/LB	0	2018	Southern California	19519.6
1829	9321237	MOL CREATION	Container	86692	2018-03-11	LA/LB	0	2018	Southern California	18852.3
1830	9300386	EVER SHINE	Container	75246	2018-03-11	Oakland	0	2018	Northern California	17194.3
1831	9053878	CARNIVAL IMAGINATION	Passenger	70367	2018-03-11	LA/LB	1364.8	2018	Southern California	16233.1
1832	9641223	KRISTINA	Container	71021	2018-03-11	Oakland	0	2018	Northern California	16560.4
1833	9732254	PACIFIC JEWELS	Tanker	62615	2018-03-11	Carquinez	0	2018	Northern California	16090.4
1834	9498432	NAVIOS SERENITY	Bulker	23448	2018-03-11	Stockton	10877.8	2018	Northern California	9036.9
1835	9337626	NYK CONSTELLATION	Container	55534	2018-03-11	Oakland	0	2018	Northern California	14113.1
1836	9131369	MISSISSIPPI VOYAGER	Tanker	30415	2018-03-11	Richmond	3385	2018	Northern California	10354.3
1837	9615779	FALMOUTH BAY	Bulker	33126	2018-03-11	LA/LB	0	2018	Southern California	11232.3
1838	9344045	WORLD SWAN II	General	39894	2018-03-11	LA/LB	0	2018	Southern California	9425.2
1839	9672404	GRAVITY HIGHWAY	RO-RO	58767	2018-03-11	Carquinez	0	2018	Northern California	9289.53
1840	9498432	NAVIOS SERENITY	Bulker	23448	2018-03-11	San Francisco	0	2018	Northern California	9036.9
1841	9775165	UNI HARMONY	Bulker	23303	2018-03-11	Stockton	0	2018	Northern California	9001.69
1842	9748435	IRIS K	Bulker	23275	2018-03-11	Stockton	0	2018	Northern California	8994.88
1843	9703069	DOLE ATLANTIC	Container	25669	2018-03-11	San Diego	0	2018	Southern California	8545.56
1844	9619684	MARJORIE C	RO-RO	47279	2018-03-11	San Diego	0	2018	Southern California	8276.41
1845	9382061	ARGENT DAISY	Tanker	20267	2018-03-11	San Francisco	0	2018	Northern California	8081.47
1846	9773844	MOUNTPARK	General	23858	2018-03-11	Stockton	0	2018	Northern California	7021.01
1847	1161472	SUNSET BAY/MIKIONA	Barge+Tug	8048	2018-03-11	LA/LB	0	2018	Southern California	4004.25
1848	1193404	MONTEREY BAY/KLIHYAM	Barge+Tug	7070	2018-03-11	LA/LB	0	2018	Southern California	3594.88
1849	9484467	MSC VANDYA	Container	143521	2018-03-12	LA/LB	0	2018	Southern California	26163.4
1850	9342504	MAERSK ANTARES	Container	109534	2018-03-12	Oakland	0	2018	Northern California	21948
1851	9595486	EVER LIBRA	Container	98882	2018-03-12	Oakland	0	2018	Northern California	20535.7
1852	9704996	MSC JULIE	Container	95403	2018-03-12	Oakland	0	2018	Northern California	20063.1
1853	9665736	PEGASUS VOYAGER	Tanker	85147	2018-03-12	El Segundo	0	2018	Southern California	19411.7
1854	9665748	POLARIS VOYAGER	Tanker	85147	2018-03-12	Richmond	0	2018	Northern California	19411.7
1855	9475650	MOL MISSION	Container	78316	2018-03-12	LA/LB	0	2018	Southern California	17647.2
1856	9484998	YM MILESTONE	Container	76787	2018-03-12	LA/LB	0	2018	Southern California	17422.5
1857	9305659	HYUNDAI BUSAN	Container	74651	2018-03-12	LA/LB	0	2018	Southern California	17105.8
1858	9087489	CARNIVAL INSPIRATION	Passenger	70367	2018-03-12	LA/LB	786.7	2018	Southern California	16233.1
1859	9053878	CARNIVAL IMAGINATION	Passenger	70367	2018-03-12	Avalon/Catalina	0	2018	Southern California	16233.1
1860	9337614	NYK DAEDALUS	Container	55487	2018-03-12	Oakland	0	2018	Northern California	14105.3
1861	9584504	RARAKA	Bulker	41254	2018-03-12	Richmond	1722.86	2018	Northern California	12895.8
1862	9200811	OAKLAND EXPRESS	Container	54437	2018-03-12	Oakland	0	2018	Northern California	13931.2
1863	9258466	DANUBIA	Tanker	38975	2018-03-12	LA/LB	0	2018	Southern California	12046.8
1864	9353292	YM ETERNITY	Container	42741	2018-03-12	Oakland	0	2018	Northern California	11904.1
1865	9619684	MARJORIE C	RO-RO	47279	2018-03-12	LA/LB	3426	2018	Southern California	8276.41
1866	9408126	EMPIRE STATE	Tanker	29527	2018-03-12	San Diego	0	2018	Southern California	10168.7
1867	9258600	AGNES VICTORY	Tanker	27257	2018-03-12	Hueneme	0	2018	Southern California	9684
1868	9182277	CASSIOPEIA LEADER	RO-RO	57455	2018-03-12	LA/LB	0	2018	Southern California	9178.84
1870	9229403	NEW CENTURY 2	RO-RO	52863	2018-03-12	LA/LB	0	2018	Southern California	8781.77
1869	9376012	SEALAND BALBOA	Container	26435	2018-03-12	Hueneme	0	2018	Southern California	8710.49
1871	7802718	KAUAI	Container	25640	2018-03-12	Oakland	0	2018	Northern California	8539.28
1872	9273686	MAUNALEI	Container	25324	2018-03-12	LA/LB	0	2018	Southern California	8470.71
1873	9473597	ELLIOTT BAY	Bulker	20236	2018-03-12	San Francisco	0	2018	Northern California	8236.64
1874	9509401	JUPITER SPIRIT	RO-RO	45961	2018-03-12	LA/LB	0	2018	Southern California	8153.11
1875	9338890	PLUTO LEADER	RO-RO	41886	2018-03-12	Hueneme	0	2018	Southern California	7760.99
1876	9490313	AMAGI GALAXY	Tanker	16406	2018-03-12	LA/LB	0	2018	Southern California	7103.21
1877	9645891	CSCL AUTUMN	Container	116568	2018-03-13	LA/LB	0	2018	Southern California	22854.2
1878	9104005	GRAND PRINCESS	Passenger	107517	2018-03-13	San Francisco	865	2018	Northern California	21796
1879	9358307	PTI HERCULES	Tanker	30068	2018-03-13	Carquinez	14900	2018	Northern California	10282
1880	9299630	CMA CGM NABUCCO	Container	91410	2018-03-13	Oakland	0	2018	Northern California	19513.1
1881	9477892	OOCL MIAMI	Container	90757	2018-03-13	LA/LB	0	2018	Southern California	19422.3
1882	9775165	UNI HARMONY	Bulker	23303	2018-03-13	LA/LB	13373	2018	Southern California	9001.69
1883	9247754	NYK APHRODITE	Container	75484	2018-03-13	LA/LB	0	2018	Southern California	17229.7
1884	9087489	CARNIVAL INSPIRATION	Passenger	70367	2018-03-13	Avalon/Catalina	0	2018	Southern California	16233.1
1885	9077276	APL PHILIPPINES	Container	64502	2018-03-13	LA/LB	0	2018	Southern California	15555.6
1886	7926174	HONOURABLE HENRY JACKMAN	Bulker	46191	2018-03-13	San Francisco	927	2018	Northern California	13846.7
1887	9337676	NYK DENEB	Container	55487	2018-03-13	Oakland	0	2018	Northern California	14105.3
1888	9463293	BEAR MOUNTAIN BRIDGE	Container	44234	2018-03-13	Oakland	0	2018	Northern California	12172.8
1889	9317157	MARY LINA	Bulker	30046	2018-03-13	San Francisco	0	2018	Northern California	10563.2
1890	9399923	NAVE EQUATOR	Tanker	30083	2018-03-13	San Francisco	0	2018	Northern California	10285.1
1891	9712321	TORM TORINO	Tanker	29484	2018-03-13	LA/LB	0	2018	Southern California	10159.6
1892	9674787	PACIFIC BULKER	Bulker	21718	2018-03-13	LA/LB	2249.9	2018	Southern California	8611.31
1893	9182277	CASSIOPEIA LEADER	RO-RO	57455	2018-03-13	Hueneme	0	2018	Southern California	9178.84
1894	6502	650-2/Gulf Reliance	ATB	12097	2018-03-13	LA/LB	0	2018	Southern California	7391.84
1895	9302140	HUMBER BRIDGE	Container	98747	2018-03-14	Oakland	0	2018	Northern California	20517.5
1896	9710438	MSC CHANNE	Container	95403	2018-03-14	LA/LB	0	2018	Southern California	20063.1
1897	9193551	POLAR ENDEAVOUR	Tanker	85387	2018-03-14	San Francisco	0	2018	Northern California	19445.1
1898	9244063	POLAR ADVENTURE	Tanker	85387	2018-03-14	San Francisco	0	2018	Northern California	19445.1
1899	9475650	MOL MISSION	Container	78316	2018-03-14	Oakland	0	2018	Northern California	17647.2
1900	9300403	EVER SMART	Container	75246	2018-03-14	LA/LB	0	2018	Southern California	17194.3
1901	9343560	HOKUETSU CENTURY	Bulker	49035	2018-03-14	LA/LB	0	2018	Southern California	14377.4
1902	9200823	HALIFAX EXPRESS	Container	54437	2018-03-14	Oakland	0	2018	Northern California	13931.2
1903	9353266	YM ELIXIR	Container	42741	2018-03-14	LA/LB	0	2018	Southern California	11904.1
1904	9633290	KING RICE	Bulker	17019	2018-03-14	LA/LB	6358.99	2018	Southern California	7386.27
1905	9289178	XANTHOS	Tanker	35711	2018-03-14	LA/LB	0	2018	Southern California	11420.4
1906	9323041	ANL BAREGA	Container	38332	2018-03-14	Oakland	0	2018	Northern California	11090.7
1907	7907996	MAHIMAHI	Container	37811	2018-03-14	Oakland	0	2018	Northern California	10992.4
1908	9515400	TYSLA	RO-RO	75251	2018-03-14	LA/LB	0	2018	Southern California	10592.6
1909	9494905	LAKE FUXIAN	RO-RO	60387	2018-03-14	Richmond	0	2018	Northern California	9424.62
1910	9426386	MARGUERITE ACE	RO-RO	60067	2018-03-14	San Diego	0	2018	Southern California	9398.07
1911	9325233	GRAND SAPPHIRE	RO-RO	59217	2018-03-14	San Diego	0	2018	Southern California	9327.23
1912	7617890	HORIZON PACIFIC	Container	28219	2018-03-14	Oakland	0	2018	Northern California	9088.26
1914	9229403	NEW CENTURY 2	RO-RO	52863	2018-03-14	Carquinez	0	2018	Northern California	8781.77
1913	9376012	SEALAND BALBOA	Container	26435	2018-03-14	LA/LB	0	2018	Southern California	8710.49
1915	9473597	ELLIOTT BAY	Bulker	20236	2018-03-14	Stockton	0	2018	Northern California	8236.64
1916	9382061	ARGENT DAISY	Tanker	20267	2018-03-14	LA/LB	0	2018	Southern California	8081.47
1917	1214915	650-10/Vision	ATB	15566	2018-03-14	Carquinez	0	2018	Northern California	7985.49
1918	9344655	CAP PASLEY	Container	22914	2018-03-14	LA/LB	0	2018	Southern California	7937.53
1919	9357119	CHIQUITA PROGRESS	Container	22801	2018-03-14	Hueneme	0	2018	Southern California	7912.06
1920	5501	550-1/Sea Reliance	ATB	10658	2018-03-14	San Francisco	0	2018	Northern California	7388.88
1921	7334204	MATSONIA	Container	19301	2018-03-14	Oakland	0	2018	Northern California	7099.69
1922	9517927	STAR ENDEAVOUR I	Container	14022	2018-03-14	Hueneme	0	2018	Southern California	5767.99
1923	1195521	MORRO BAY/COCHISE	Barge+Tug	4782	2018-03-14	Richmond	0	2018	Northern California	2863.17
1924	9530905	ALSACE	Tanker	161177	2018-03-15	LA/LB	0	2018	Southern California	28658.5
1925	9789867	XING JI HAI	Bulker	43780	2018-03-15	LA/LB	21253.6	2018	Southern California	13387.3
1926	9378462	RUBY PRINCESS	Passenger	113561	2018-03-15	San Diego	0	2018	Southern California	22640.5
1927	9704996	MSC JULIE	Container	95403	2018-03-15	LA/LB	0	2018	Southern California	20063.1
1928	9665736	PEGASUS VOYAGER	Tanker	85147	2018-03-15	Richmond	0	2018	Northern California	19411.7
1929	9494589	KOTA CAHAYA	Container	76097	2018-03-15	LA/LB	0	2018	Southern California	17320.5
1930	9053878	CARNIVAL IMAGINATION	Passenger	70367	2018-03-15	LA/LB	1364.8	2018	Southern California	16233.1
1931	9642095	CALIFORNIA	Tanker	62318	2018-03-15	LA/LB	1000	2018	Southern California	16043.8
1932	9337652	NYK DELPHINUS	Container	55487	2018-03-15	LA/LB	0	2018	Southern California	14105.3
1933	7926174	HONOURABLE HENRY JACKMAN	Bulker	46191	2018-03-15	San Francisco	0	2018	Northern California	13846.7
1934	9463279	BANGKOK BRIDGE	Container	44234	2018-03-15	LA/LB	0	2018	Southern California	12172.8
1935	9131369	MISSISSIPPI VOYAGER	Tanker	30415	2018-03-15	El Segundo	0	2018	Southern California	10354.3
1936	9353539	OVERSEAS LOS ANGELES	Tanker	29242	2018-03-15	Carquinez	0	2018	Northern California	10108.6
1937	9293519	MARVELOUS ACE	RO-RO	59422	2018-03-15	LA/LB	0	2018	Southern California	9344.36
1938	9325233	GRAND SAPPHIRE	RO-RO	59217	2018-03-15	Richmond	0	2018	Northern California	9327.23
1939	9674361	POLA ONEGA	Bulker	24199	2018-03-15	LA/LB	0	2018	Southern California	9218.01
1940	7617890	HORIZON PACIFIC	Container	28219	2018-03-15	LA/LB	0	2018	Southern California	9088.26
1941	9070474	ASIAN GLORY	RO-RO	44818	2018-03-15	San Francisco	0	2018	Northern California	8044.83
1942	9357119	CHIQUITA PROGRESS	Container	22801	2018-03-15	LA/LB	0	2018	Southern California	7912.06
1943	5501	550-1/Sea Reliance	ATB	10658	2018-03-15	Carquinez	0	2018	Northern California	7388.88
1944	9015187	HELLAS REEFER	Container	13049	2018-03-15	LA/LB	0	2018	Southern California	5504.53
1945	9286932	MIYAMA	Bulker	38871	2018-03-16	Stockton	30982.9	2018	Northern California	12421.8
1946	9631955	APL TEMASEK	Container	151963	2018-03-16	Oakland	0	2018	Northern California	27153.9
1947	9604134	EVER LIVELY	Container	98830	2018-03-16	Oakland	0	2018	Northern California	20528.7
1948	9302140	HUMBER BRIDGE	Container	98747	2018-03-16	Oakland	0	2018	Northern California	20517.5
1949	9710438	MSC CHANNE	Container	95403	2018-03-16	Oakland	0	2018	Northern California	20063.1
1950	9321237	MOL CREATION	Container	86692	2018-03-16	Oakland	0	2018	Northern California	18852.3
1951	9484998	YM MILESTONE	Container	76787	2018-03-16	Oakland	0	2018	Northern California	17422.5
1952	9626003	PAN AMBER	Bulker	24504	2018-03-16	LA/LB	12118.4	2018	Southern California	9290.96
1953	9087489	CARNIVAL INSPIRATION	Passenger	70367	2018-03-16	LA/LB	927.9	2018	Southern California	16233.1
1954	9642083	WASHINGTON	Tanker	62318	2018-03-16	Richmond	0	2018	Northern California	16043.8
1955	9077276	APL PHILIPPINES	Container	64502	2018-03-16	Oakland	0	2018	Northern California	15555.6
1956	9337676	NYK DENEB	Container	55487	2018-03-16	LA/LB	0	2018	Southern California	14105.3
1957	9200823	HALIFAX EXPRESS	Container	54437	2018-03-16	LA/LB	0	2018	Southern California	13931.2
1958	7926174	HONOURABLE HENRY JACKMAN	Bulker	46191	2018-03-16	Redwood	0	2018	Northern California	13846.7
1959	9301940	SEAWAYS LUZON	Tanker	42403	2018-03-16	Carquinez	0	2018	Northern California	12683
1960	9265354	AZTEC	Tanker	39085	2018-03-16	San Francisco	0	2018	Northern California	12067.5
1961	7907996	MAHIMAHI	Container	37811	2018-03-16	LA/LB	0	2018	Southern California	10992.4
1962	9317377	SUZAKU	Bulker	31385	2018-03-16	LA/LB	0	2018	Southern California	10857.1
1963	9118630	FLORIDA VOYAGER	Tanker	30415	2018-03-16	Richmond	0	2018	Northern California	10354.3
1965	9690547	HELIOS HIGHWAY	RO-RO	71177	2018-03-16	Carquinez	0	2018	Northern California	10284.1
1964	9358307	PTI HERCULES	Tanker	30068	2018-03-16	San Francisco	0	2018	Northern California	10282
1966	9408126	EMPIRE STATE	Tanker	29527	2018-03-16	San Francisco	0	2018	Northern California	10168.7
1967	9380520	GRAN COUVA	Tanker	29266	2018-03-16	LA/LB	0	2018	Southern California	10113.7
1968	9353539	OVERSEAS LOS ANGELES	Tanker	29242	2018-03-16	Richmond	0	2018	Northern California	10108.6
1969	9657856	WUCHOW	Bulker	24785	2018-03-16	Stockton	0	2018	Northern California	9357.88
1970	9325180	CSAV RIO NEVADO	RO-RO	46800	2018-03-16	Hueneme	0	2018	Southern California	8231.79
1971	9344655	CAP PASLEY	Container	22914	2018-03-16	Oakland	0	2018	Northern California	7937.53
1972	6502	650-2/Gulf Reliance	ATB	12097	2018-03-16	San Francisco	0	2018	Northern California	7391.84
1973	1193404	MONTEREY BAY/KLIHYAM	Barge+Tug	7070	2018-03-16	El Segundo	0	2018	Southern California	3594.88
1974	9484467	MSC VANDYA	Container	143521	2018-03-17	Oakland	0	2018	Northern California	26163.4
1975	9700809	ANCASH QUEEN	Bulker	30657	2018-03-17	LA/LB	21473	2018	Southern California	10697.9
1976	9645891	CSCL AUTUMN	Container	116568	2018-03-17	Oakland	0	2018	Northern California	22854.2
1977	9378462	RUBY PRINCESS	Passenger	113561	2018-03-17	LA/LB	0	2018	Southern California	22640.5
1978	9333163	CARNIVAL SPLENDOR	Passenger	113323	2018-03-17	LA/LB	0	2018	Southern California	22607.5
1979	9665736	PEGASUS VOYAGER	Tanker	85147	2018-03-17	LA/LB	0	2018	Southern California	19411.7
1980	9247754	NYK APHRODITE	Container	75484	2018-03-17	Oakland	0	2018	Northern California	17229.7
1981	9300403	EVER SMART	Container	75246	2018-03-17	Oakland	0	2018	Northern California	17194.3
1982	9305659	HYUNDAI BUSAN	Container	74651	2018-03-17	Oakland	0	2018	Northern California	17105.8
1983	9691151	INDIGO SW	Bulker	21728	2018-03-17	LA/LB	11550.6	2018	Southern California	8613.81
1984	9343560	HOKUETSU CENTURY	Bulker	49035	2018-03-17	LA/LB	0	2018	Southern California	14377.4
1985	9193317	ROTTERDAM EXPRESS	Container	54465	2018-03-17	LA/LB	0	2018	Southern California	13935.9
1986	7926174	HONOURABLE HENRY JACKMAN	Bulker	46191	2018-03-17	San Francisco	0	2018	Northern California	13846.7
1987	9311359	CABO FROWARD	Tanker	42096	2018-03-17	El Segundo	0	2018	Southern California	12626.8
1988	6502	650-2/Gulf Reliance	ATB	12097	2018-03-17	Carquinez	6344	2018	Northern California	7391.84
1989	9323041	ANL BAREGA	Container	38332	2018-03-17	LA/LB	0	2018	Southern California	11090.7
1990	9781956	SPRING ZEPHYR	Bulker	31848	2018-03-17	LA/LB	0	2018	Southern California	10957.6
1991	9283784	LEONORA VICTORY	Tanker	29242	2018-03-17	Hueneme	0	2018	Southern California	10108.6
1992	9258600	AGNES VICTORY	Tanker	27257	2018-03-17	Stockton	0	2018	Northern California	9684
1993	5501	550-1/Sea Reliance	ATB	10658	2018-03-17	Carquinez	3370	2018	Northern California	7388.88
1994	9409338	PORGY	RO-RO	58752	2018-03-17	Hueneme	0	2018	Southern California	9288.27
1995	9158288	GREEN LAKE	RO-RO	57623	2018-03-17	Richmond	0	2018	Northern California	9193.08
1996	5501	550-1/Sea Reliance	ATB	10658	2018-03-17	San Francisco	0	2018	Northern California	7388.88
1997	1161472	SUNSET BAY/MIKIONA	Barge+Tug	8048	2018-03-17	Richmond	0	2018	Northern California	4004.25
1998	1193404	MONTEREY BAY/KLIHYAM	Barge+Tug	7070	2018-03-17	LA/LB	0	2018	Southern California	3594.88
1999	9392729	ADITYA	Bulker	30722	2018-03-18	Stockton	29056.4	2018	Northern California	10712.1
[truncated: 7,429 more rows]

## Sheet: CA2015-2017
ID	IMONumber	VesselName	VesselType	VT	GrossTon	ArrivalDate	ArrivalPort	BWD	year	TWSA
32503	9461764	SOFIA	Tank (Chemical, Crude, LNG, Other)	Tank	84735	2016-06-20	LA/LB	47320	2016	19354.3
32504	9691565	NBA VAN DYCK	Bulk	Bulk	50626	2016-01-10	LA/LB	45912	2016	14669.2
32505	9461154	LOWLANDS KAMSAR	Bulk	Bulk	43012	2016-10-26	Stockton	45165.1	2016	13239
32506	9229415	CORONA FRONTIER	Bulk	Bulk	48032	2017-07-11	Richmond	44253	2017	14191.6
32507	9665748	POLARIS VOYAGER	Tank (Chemical, Crude, LNG, Other)	Tank	85147	2015-05-26	LA/LB	43465.9	2015	19411.7
32508	9602409	CASTELLANI	Bulk	Bulk	43005	2017-11-15	Stockton	41606.9	2017	13237.7
32509	9461154	LOWLANDS KAMSAR	Bulk	Bulk	43012	2016-05-22	Stockton	39613	2016	13239
32510	9750309	EVER GRACE	Bulk	Bulk	43466	2017-11-01	Stockton	37429.3	2017	13326.8
32511	9402952	GLOBAL STAR	Bulk	Bulk	44146	2015-01-08	Stockton	37229.8	2015	13457.7
32512	9394765	YIANNIS B	Bulk	Bulk	43158	2015-03-07	Stockton	37185	2015	13267.3
32513	9633159	MAIZURU KICHIJO	Bulk	Bulk	50614	2015-07-19	LA/LB	36966	2015	14667.1
32514	9380518	ALPINE MADELEINE	Tank (Chemical, Crude, LNG, Other)	Tank	29266	2016-04-17	Richmond	36901	2016	10113.7
32515	9651280	SUNNY PUTNEY	Bulk	Bulk	40350	2017-03-12	Carquinez	36243.1	2017	12717.2
32516	9623829	LEMESSOS LION	Bulk	Bulk	40354	2016-04-29	Carquinez	36243	2016	12718
32517	9479319	NORD VENUS	Bulk	Bulk	42711	2016-05-20	LA/LB	36241	2016	13180.6
32518	9414151	TRITON GANNET	Bulk	Bulk	41662	2016-07-17	Carquinez	36145.2	2016	12976
32519	9442756	LONDON 2012	Bulk	Bulk	43158	2016-08-07	Stockton	35841.5	2016	13267.3
32520	9394765	YIANNIS B	Bulk	Bulk	43158	2016-05-30	Stockton	35828.6	2016	13267.3
32521	9335991	GOLDEN SHEA	Bulk	Bulk	40717	2017-12-01	Stockton	35715.8	2017	12789.9
32522	9221190	ELEFTHERIA	Bulk	Bulk	40832	2015-07-06	Stockton	35620.1	2015	12812.6
32523	9304148	AZALEA ISLAND	Bulk	Bulk	58107	2016-06-19	LA/LB	35494.9	2016	15998.5
32524	9304150	SPRING PRIDE	Bulk	Bulk	58107	2016-03-17	LA/LB	35494.9	2016	15998.5
32525	9296793	APOLLO	Bulk	Bulk	40219	2015-11-19	Carquinez	35408.3	2015	12691.2
32526	9487627	ATHINA L	Bulk	Bulk	44262	2015-01-17	Richmond	35181.6	2015	13479.9
32527	9273052	SINGAPORE VOYAGER	Tank (Chemical, Crude, LNG, Other)	Tank	56365	2017-01-13	El Segundo	35056.3	2017	15089.9
32528	9254537	OCEAN LIFE	Bulk	Bulk	39691	2015-06-24	Stockton	35052.2	2015	12586.1
32529	9589267	PEDHOULAS FARMER	Bulk	Bulk	44289	2016-06-16	Richmond	34837	2016	13485.1
32530	9518098	BULK PORTUGAL	Bulk	Bulk	43013	2016-05-14	Stockton	34808.1	2016	13239.2
32531	9518098	BULK PORTUGAL	Bulk	Bulk	43013	2016-06-06	Stockton	34808.1	2016	13239.2
32532	9461166	WANGARATTA	Bulk	Bulk	43012	2016-08-31	Stockton	34808.1	2016	13239
32533	9311141	PRABHU SAKHAWAT	Bulk	Bulk	40033	2017-09-28	Stockton	34794.6	2017	12654.3
32534	9223320	PONTOVREMON	Bulk	Bulk	39994	2016-03-23	Carquinez	34765.8	2016	12646.5
32535	9609615	SCARLET ROBIN	Bulk	Bulk	43715	2016-03-12	LA/LB	34629.2	2016	13374.8
32536	9299616	CORONIS	Bulk	Bulk	40485	2016-12-24	LA/LB	34621	2016	12744
32537	9330604	CAPRICORN VOYAGER	Tank (Chemical, Crude, LNG, Other)	Tank	58442	2015-02-22	Richmond	34552	2015	15427
32538	9291418	THOR	Bulk	Bulk	40060	2017-08-20	Carquinez	34476.4	2017	12659.6
32539	9364215	NECTAR SEA	Tank (Chemical, Crude, LNG, Other)	Tank	55894	2017-12-25	Richmond	34455	2017	15012.8
32540	9273052	SINGAPORE VOYAGER	Tank (Chemical, Crude, LNG, Other)	Tank	56365	2017-06-12	Carquinez	34447.8	2017	15089.9
32541	9231315	NEW COMMAND	Bulk	Bulk	39727	2015-02-14	Carquinez	34373.5	2015	12593.3
32542	9738208	STAR ARTEMIS	Bulk	Bulk	35873	2016-02-23	LA/LB	34370.1	2016	11809.9
32543	9644184	SINOP	Bulk	Bulk	35812	2016-05-02	Stockton	34369.8	2016	11797.2
32544	9316658	DOUBLE PROSPERITY	Bulk	Bulk	39727	2015-01-29	Carquinez	34366	2015	12593.3
32545	9464405	CORAL RUBY	Bulk	Bulk	39737	2017-10-13	LA/LB	34352.4	2017	12595.3
32546	9464405	CORAL RUBY	Bulk	Bulk	39737	2015-11-18	LA/LB	34352	2015	12595.3
32547	9302762	NAVIOS TAURUS	Bulk	Bulk	39738	2015-04-30	Carquinez	34351.9	2015	12595.5
32548	9464405	CORAL RUBY	Bulk	Bulk	39737	2016-10-05	Carquinez	34351.5	2016	12595.3
32549	9279795	PRABHU DAS	Bulk	Bulk	40002	2017-08-07	Stockton	34031.6	2017	12648.1
32550	9490466	UNITY N	Bulk	Bulk	43506	2017-05-09	Stockton	33833.4	2017	13334.5
32551	9342865	NAVIOS SUN	Bulk	Bulk	39738	2015-07-21	Stockton	33829.1	2015	12595.5
32552	9286970	ARGOLIS	Bulk	Bulk	39964	2015-12-22	Carquinez	33702	2015	12640.5
32553	9644304	LEGATO II	Bulk	Bulk	41963	2016-09-22	Richmond	33587.5	2016	13034.9
32554	9326380	KUMANO MARU	Bulk	Bulk	58138	2016-08-25	LA/LB	33506.7	2016	16003.9
32555	9590101	KROUSSON	Bulk	Bulk	44282	2015-08-30	Richmond	33482.3	2015	13483.7
32556	9553062	F.D. VITTORIO RAIOLA	Bulk	Bulk	39737	2017-12-04	Stockton	33469.8	2017	12595.3
32557	9464417	ADS KRISTIANSAND	Bulk	Bulk	39737	2017-09-04	San Francisco	33415.9	2017	12595.3
32558	9464417	ADS KRISTIANSAND	Bulk	Bulk	39737	2017-09-08	Stockton	33415.9	2017	12595.3
32559	9317468	SANTA CELIA	Bulk	Bulk	40017	2017-07-28	Stockton	33393.5	2017	12651.1
32560	9316672	MARIBELLA	Bulk	Bulk	39736	2016-11-14	Stockton	33384	2016	12595.1
32561	9700081	GIANTS CAUSEWAY	Bulk	Bulk	35872	2016-12-23	Stockton	33232.1	2016	11809.7
32562	9342865	NAVIOS SUN	Bulk	Bulk	39738	2015-01-17	Carquinez	33203.8	2015	12595.5
32563	9233284	KALLIOPI L	Bulk	Bulk	39994	2017-11-23	Stockton	33124.8	2017	12646.5
32564	9316907	CORAL GARNET	Bulk	Bulk	38893	2015-03-28	Stockton	33123.2	2015	12426.3
32565	9286932	MIYAMA	Bulk	Bulk	38871	2015-06-21	Stockton	33123.2	2015	12421.8
32566	9286920	BALTIA	Bulk	Bulk	38849	2015-12-10	Carquinez	33123.2	2015	12417.4
32567	9307152	ATLANTIC DAWN	Tank (Chemical, Crude, LNG, Other)	Tank	56172	2017-07-03	Richmond	32972	2017	15058.4
32568	9314648	AZUR	Bulk	Bulk	42712	2015-07-13	Stockton	32818	2015	13180.8
32569	9394765	YIANNIS B	Bulk	Bulk	43158	2015-04-06	Stockton	32810	2015	13267.3
32570	9394765	YIANNIS B	Bulk	Bulk	43158	2015-06-11	Stockton	32810	2015	13267.3
32571	9593414	TRYSIL SPIRIT	Tank (Chemical, Crude, LNG, Other)	Tank	57244	2017-02-05	Richmond	32809	2017	15233.1
32572	9538763	OCEAN GEM	Bulk	Bulk	41342	2017-05-19	Stockton	32728	2017	12913.1
32573	9460576	PAMISOS	Tank (Chemical, Crude, LNG, Other)	Tank	55909	2015-12-31	LA/LB	32643	2015	15015.3
32574	9268992	SALDANHA	Bulk	Bulk	38886	2017-09-02	Stockton	32481.3	2017	12424.8
32575	9461324	Q JAKE	Bulk	Bulk	42917	2015-03-16	Richmond	32370	2015	13220.6
32576	9682930	PRT FUTURE	Bulk	Bulk	40937	2015-11-08	Carquinez	32258.6	2015	12833.4
32577	9317107	OCEAN CROWN	Bulk	Bulk	30057	2015-05-22	Stockton	32220	2015	10565.6
32578	9288447	MAGIC P	Bulk	Bulk	39964	2017-04-17	Stockton	32059	2017	12640.5
32579	9283643	TRANS PACIFIC	Bulk	Bulk	40485	2015-08-05	Stockton	31975.5	2015	12744
32580	9363065	PETANI	Bulk	Bulk	40170	2017-10-12	Stockton	31872.4	2017	12681.5
32581	9304825	SEAMASTER IV	Tank (Chemical, Crude, LNG, Other)	Tank	60208	2016-03-30	El Segundo	31852	2016	15709.9
32582	9520962	PENGUIN ISLAND	Bulk	Bulk	32305	2016-07-08	Stockton	31847	2016	11056.3
32583	9558282	FORTUNE TIGER	Bulk	Bulk	32309	2015-12-09	Stockton	31843.4	2015	11057.2
32584	9691515	SUN EXCELSIOR	Bulk	Bulk	40944	2016-06-11	Carquinez	31800.2	2016	12834.8
32585	9381213	CORAL DIAMOND	Bulk	Bulk	39738	2015-05-05	Stockton	31778.1	2015	12595.5
32586	9486922	ALBERTA	Tank (Chemical, Crude, LNG, Other)	Tank	56326	2015-07-05	Richmond	31739	2015	15083.5
32587	9303510	TAI PROSPERITY	Bulk	Bulk	41372	2015-02-15	Stockton	31666.2	2015	12919
32588	9200392	GENCO VIGOUR	Bulk	Bulk	38646	2017-10-17	Stockton	31663.8	2017	12376.5
32589	9228019	YONG TONG	Bulk	Bulk	38641	2016-09-23	Carquinez	31632.4	2016	12375.5
32590	9231030	MARIA THEO	Bulk	Bulk	38878	2015-05-11	Stockton	31569	2015	12423.2
32591	9460605	PENTA	Bulk	Bulk	40043	2015-01-11	Carquinez	31485.5	2015	12656.3
32592	9620645	VITTORIA	Bulk	Bulk	41963	2017-10-29	Stockton	31430.2	2017	13034.9
32593	9286920	BALTIA	Bulk	Bulk	38849	2016-08-06	Carquinez	31411	2016	12417.4
32594	9394765	YIANNIS B	Bulk	Bulk	43158	2016-06-25	Stockton	31317	2016	13267.3
32595	9304162	CHRISTINA B	Bulk	Bulk	40424	2016-12-16	Stockton	31303.9	2016	12731.9
32596	9541849	IONIC	Bulk	Bulk	34456	2017-07-18	Carquinez	31284.1	2017	11514.1
32597	9208514	QC ATHINA	Bulk	Bulk	38684	2017-08-31	Stockton	31278.7	2017	12384.2
32598	9286566	YASA NESLIHAN	Bulk	Bulk	42895	2016-11-11	Stockton	31230	2016	13216.4
32599	9221437	VERY MARIA	Bulk	Bulk	39213	2016-05-14	Carquinez	31225.2	2016	12490.5
32600	9224477	ALEXANDRA	Bulk	Bulk	40172	2015-07-28	Stockton	31157.5	2015	12681.9
32601	9330604	CAPRICORN VOYAGER	Tank (Chemical, Crude, LNG, Other)	Tank	58442	2015-05-18	Richmond	31125	2015	15427
32602	9207443	ERGINA LUCK	Bulk	Bulk	38530	2016-02-03	Carquinez	31000	2016	12353.1
32603	9464510	ATLAS ISLAND	Bulk	Bulk	39732	2016-04-02	Carquinez	30962	2016	12594.3
32604	9231030	MARIA THEO	Bulk	Bulk	38878	2015-04-11	Stockton	30928	2015	12423.2
32605	9514171	PEAK SPIRIT	Tank (Chemical, Crude, LNG, Other)	Tank	56326	2016-02-05	Richmond	30920	2016	15083.5
32606	9732242	PACIFIC TREASURES	Tank (Chemical, Crude, LNG, Other)	Tank	62615	2016-05-24	Carquinez	30909	2016	16090.4
32607	9301043	MEDI HONG KONG	Bulk	Bulk	42887	2015-08-24	Stockton	30752	2015	13214.8
32608	9767560	KM VANCOUVER	Bulk	Bulk	35826	2017-05-31	Stockton	30736	2017	11800.1
32609	9373618	SIMGE AKSOY	Bulk	Bulk	32474	2017-09-20	Oakland	30645.9	2017	11092.7
32610	9260122	CAPITOLA	Bulk	Bulk	40437	2017-07-01	Stockton	30566.6	2017	12734.5
32611	9290696	TAI PROMOTION	Bulk	Bulk	41378	2015-08-12	Stockton	30557.1	2015	12920.2
32612	9336610	NAVIOS ESPERANZA	Bulk	Bulk	39643	2015-03-06	Carquinez	30494	2015	12576.5
32613	9284908	STAR EMILY	Bulk	Bulk	39989	2015-05-19	Carquinez	30493.5	2015	12645.5
32614	9440980	QUEEN JHANSI	Bulk	Bulk	32415	2016-02-19	Stockton	30443.6	2016	11080
32615	9812482	SANTA VALENTINA	Bulk	Bulk	35025	2017-10-05	Stockton	30324	2017	11633.4
32616	9363065	PETANI	Bulk	Bulk	40170	2017-08-16	Stockton	30282.8	2017	12681.5
32617	9514963	HAKUYO	Bulk	Bulk	50888	2016-12-13	LA/LB	29782.6	2016	14717
32618	9691539	MORNING SALUTE	Bulk	Bulk	49736	2016-01-01	LA/LB	29760.3	2016	14506.4
32619	9544712	LADY MARITE	Bulk	Bulk	39737	2015-09-03	Carquinez	29646.9	2015	12595.3
32620	9570395	MAIZURU BISHAMON	Bulk	Bulk	48029	2016-04-27	LA/LB	29496	2016	14191
32621	9604952	VENUS HORIZON	Bulk	Bulk	50647	2015-05-14	LA/LB	29467.7	2015	14673.1
32622	9613434	CHAYANEE NAREE	Bulk	Bulk	33032	2016-07-26	Oakland	29145.4	2016	11212.2
32623	9498559	DN VATAN	Bulk	Bulk	34402	2016-05-20	Redwood	29030	2016	11502.7
32624	9409132	NONNA ULIA	Bulk	Bulk	31232	2017-10-10	Carquinez	29022.5	2017	10823.7
32625	9216391	ECOLA	Bulk	Bulk	39893	2015-02-03	Stockton	29005.3	2015	12626.4
32626	9317468	SANTA CELIA	Bulk	Bulk	40017	2015-06-25	Carquinez	28954.7	2015	12651.1
32627	9713428	CLIPPER VISION	Bulk	Bulk	40937	2016-11-20	Carquinez	28915.9	2016	12833.4
32628	9316672	MARIBELLA	Bulk	Bulk	39736	2015-07-20	Carquinez	28747.9	2015	12595.1
32629	9231030	MARIA THEO	Bulk	Bulk	38878	2015-06-30	LA/LB	28746	2015	12423.2
32630	9700354	AYE EVOLUTION	Bulk	Bulk	31882	2016-12-03	Carquinez	28704.5	2016	10964.9
32631	9520948	NEO	Bulk	Bulk	32305	2017-02-22	Oakland	28620.6	2017	11056.3
32632	9425784	IGNAZIO	Bulk	Bulk	32287	2017-03-03	Stockton	28620.6	2017	11052.4
32633	9374167	NANAUMI	Bulk	Bulk	50933	2017-10-29	LA/LB	28566	2017	14725.2
32634	9343302	CORAL SAPPHIRE	Bulk	Bulk	40042	2015-05-04	Carquinez	28459	2015	12656.1
32635	9615779	FALMOUTH BAY	Bulk	Bulk	33126	2016-03-05	Stockton	28437.9	2016	11232.3
32636	9699036	NAUTICAL HILARY	Bulk	Bulk	36324	2017-11-27	Stockton	28293.4	2017	11903.1
32637	9668922	PELICAN ISLAND	Bulk	Bulk	32360	2015-09-27	Carquinez	28151.7	2015	11068.1
32638	9629976	DL PANSY	Bulk	Bulk	33729	2015-11-27	Oakland	28151	2015	11360.6
32639	9622849	DEVON BAY	Bulk	Bulk	31756	2016-06-29	Stockton	28054.4	2016	10937.7
32640	9761322	PINDOS	Bulk	Bulk	32478	2017-12-12	Carquinez	28053.6	2017	11093.5
32641	9278519	HAFNIA ATLANTIC	Tank (Chemical, Crude, LNG, Other)	Tank	30070	2016-08-18	Carquinez	27996	2016	10282.4
32642	9599200	GL IGUAZU	Bulk	Bulk	51905	2017-04-19	LA/LB	27897.4	2017	14901.4
32643	9599200	GL IGUAZU	Bulk	Bulk	51905	2017-11-16	LA/LB	27897.4	2017	14901.4
32644	9368845	METEORA	Bulk	Bulk	32348	2015-06-15	Oakland	27818.3	2015	11065.6
32645	9429065	SEA QUEEN II	Bulk	Bulk	33044	2017-01-17	Stockton	27744.4	2017	11214.8
32646	9514171	PEAK SPIRIT	Tank (Chemical, Crude, LNG, Other)	Tank	56326	2016-02-05	Carquinez	27566	2016	15083.5
32647	9425851	ETERNITY SW	Bulk	Bulk	32210	2016-05-27	Oakland	27466	2016	11035.8
32648	9477816	FJ BLU	Bulk	Bulk	48026	2017-06-24	LA/LB	27359.1	2017	14190.5
32649	9214161	GOLDEN LYDERHORN	Bulk	Bulk	38928	2015-05-16	Carquinez	27353	2015	12433.3
32650	9206205	JIAN HUA	Bulk	Bulk	38426	2015-05-18	Stockton	27322.6	2015	12332.1
32651	9206205	JIAN HUA	Bulk	Bulk	38426	2015-06-16	Stockton	27322.6	2015	12332.1
32652	9206205	JIAN HUA	Bulk	Bulk	38426	2015-07-16	Stockton	27322.6	2015	12332.1
32653	9317729	DRAKE	Bulk	Bulk	40042	2017-05-13	Stockton	27322	2017	12656.1
32654	9682837	THEMISTOCLES	Bulk	Bulk	31538	2015-10-11	Carquinez	27285.6	2015	10890.3
32655	9572264	SEBAROK SPIRIT	Tank (Chemical, Crude, LNG, Other)	Tank	60193	2015-07-30	Richmond	27185	2015	15707.5
32656	9318606	DOMINA	Bulk	Bulk	40224	2015-02-18	Stockton	27095.3	2015	12692.2
32657	9454503	YASA EMIRHAN	Bulk	Bulk	31282	2015-05-23	Oakland	27037.5	2015	10834.6
32658	9387358	BALTIC COUGAR	Bulk	Bulk	31117	2015-01-20	Oakland	26698.4	2015	10798.6
32659	9584891	INDIGO CEFIRO	Bulk	Bulk	33084	2015-03-17	Stockton	26591.2	2015	11223.4
32660	9189134	JOHANN JACOB	Tank (Chemical, Crude, LNG, Other)	Tank	40037	2016-07-11	LA/LB	26507	2016	12246.1
32661	9265732	GEORGIS NIKOLOS	Tank (Chemical, Crude, LNG, Other)	Tank	40680	2016-04-13	LA/LB	26460	2016	12365.8
32662	9582946	PRECIOUS SKY	Bulk	Bulk	43008	2015-08-17	Carquinez	26042.5	2015	13238.3
32663	9232606	SEAWAYS JADEMAR	Tank (Chemical, Crude, LNG, Other)	Tank	40343	2017-01-30	LA/LB	26026	2017	12303.2
32664	9382683	FORTUNE UNITY	Bulk	Bulk	29989	2017-12-28	Stockton	25867.4	2017	10550.5
32665	9600994	CSL TECUMSEH	Bulk	Bulk	43691	2017-06-04	Richmond	25809.2	2017	13370.2
32666	9303003	ATLANTIC MAYA	Bulk	Bulk	31232	2015-07-17	Oakland	25797.2	2015	10823.7
32667	9273052	SINGAPORE VOYAGER	Tank (Chemical, Crude, LNG, Other)	Tank	56365	2015-03-05	Richmond	25790.8	2015	15089.9
32668	9430818	BEATRICE	Bulk	Bulk	31229	2016-07-04	Carquinez	25766.4	2016	10823.1
32669	9401908	CORONA NATURE	Bulk	Bulk	46783	2017-12-25	LA/LB	25638.2	2017	13958.2
32670	9336608	NORD PEGASUS	Bulk	Bulk	39643	2015-10-07	Richmond	25578.5	2015	12576.5
32671	9478949	NIPPON MARU	Bulk	Bulk	31244	2017-06-07	Stockton	25481.3	2017	10826.3
32672	9427471	JASMIN JOY	Tank (Chemical, Crude, LNG, Other)	Tank	56326	2016-04-18	Richmond	25476	2016	15083.5
32673	9397872	HONEST SPRING	Bulk	Bulk	31236	2015-11-06	Carquinez	25377.2	2015	10824.6
32674	9324667	GREAT LEGEND	Bulk	Bulk	30046	2017-02-23	Stockton	25350.6	2017	10563.2
32675	9467433	MSC FLAVIA	Container (Includes Reefer)	Container	140096	2015-02-13	LA/LB	25308	2015	25755.8
32676	9351426	HELLESPONT PROGRESS	Tank (Chemical, Crude, LNG, Other)	Tank	42010	2015-12-19	LA/LB	25292	2015	12611.1
32677	9460605	PENTA	Bulk	Bulk	40043	2016-11-01	Carquinez	25213.6	2016	12656.3
32678	9206205	JIAN HUA	Bulk	Bulk	38426	2015-04-24	Stockton	25101.6	2015	12332.1
32679	9502570	BRILLIANT EAGLE	General	General	40269	2017-11-02	Humboldt	25098.6	2017	9475.84
32680	9276171	ACHILLES	Bulk	Bulk	40119	2017-03-15	Carquinez	25066.8	2017	12671.4
32681	9792034	ORIENT ARROW	Bulk	Bulk	34321	2017-08-22	Stockton	25029.3	2017	11485.7
32682	9710529	CP NANJING	Bulk	Bulk	36332	2017-03-18	Stockton	24936.8	2017	11904.8
32683	9159555	STAR NICOLE	Bulk	Bulk	38364	2015-02-24	Stockton	24885.9	2015	12319.6
32684	9433664	KEY GUARDIAN	Bulk	Bulk	44366	2015-08-09	LA/LB	24757	2015	13499.8
32685	9402952	GLOBAL STAR	Bulk	Bulk	44146	2015-02-04	LA/LB	24737.4	2015	13457.7
32686	9402952	GLOBAL STAR	Bulk	Bulk	44146	2017-09-28	LA/LB	24736.6	2017	13457.7
32687	9282998	ANTIMILOS	Tank (Chemical, Crude, LNG, Other)	Tank	41526	2015-05-05	LA/LB	24736	2015	12522.2
32688	9640944	ALGOMA VISION	Bulk	Bulk	43691	2016-10-16	LA/LB	24724	2016	13370.2
32689	9299563	PGC MARINA	Tank (Chemical, Crude, LNG, Other)	Tank	40690	2017-06-24	LA/LB	24705	2017	12367.7
32690	9283617	PGC IKAROS	Tank (Chemical, Crude, LNG, Other)	Tank	40690	2017-03-07	Richmond	24581	2017	12367.7
32691	9478858	TOPAZ HALO	Bulk	Bulk	31218	2017-12-31	Carquinez	24394	2017	10820.7
32692	9350070	MAPLE GROVE	Bulk	Bulk	30002	2015-12-23	Oakland	24377	2015	10553.4
32693	9317729	DRAKE	Bulk	Bulk	40042	2015-03-02	LA/LB	24318	2015	12656.1
32694	9281425	GULF PEARL	Tank (Chemical, Crude, LNG, Other)	Tank	42443	2017-11-08	El Segundo	24312	2017	12690.3
32695	9346457	LUMEN N	Tank (Chemical, Crude, LNG, Other)	Tank	38899	2015-06-14	LA/LB	24205	2015	12032.4
32696	9600970	RT HON PAUL E MARTIN	Bulk	Bulk	43691	2017-05-20	LA/LB	24174.1	2017	13370.2
32697	9600970	RT HON PAUL E MARTIN	Bulk	Bulk	43691	2017-07-15	LA/LB	24174.1	2017	13370.2
32698	9492907	MIKA MANX	Bulk	Bulk	32376	2016-10-28	Carquinez	23986.2	2016	11071.6
32699	9301029	AMBROSIA	Tank (Chemical, Crude, LNG, Other)	Tank	56373	2017-05-14	Richmond	23950	2017	15091.2
32700	9211145	NAVIOS APOLLON	Bulk	Bulk	29499	2016-12-31	Stockton	23947.5	2016	10441.7
32701	9283617	PGC IKAROS	Tank (Chemical, Crude, LNG, Other)	Tank	40690	2016-02-11	Carquinez	23943	2016	12367.7
32702	9283629	PGC ASPROPYRGOS	Tank (Chemical, Crude, LNG, Other)	Tank	40690	2016-02-13	Carquinez	23880	2016	12367.7
32703	9675731	INLAND SEA	Bulk	Bulk	23281	2016-06-06	LA/LB	23867.5	2016	8996.34
32704	9310630	STAR ANGELINA	Bulk	Bulk	42898	2017-04-06	LA/LB	23800.2	2017	13216.9
32705	9308247	NEPTUNE PIONEER	Bulk	Bulk	31236	2015-05-21	Redwood	23768.5	2015	10824.6
32706	9330599	CASTOR VOYAGER	Tank (Chemical, Crude, LNG, Other)	Tank	58088	2015-01-03	Richmond	23691	2015	15369.9
32707	9558907	TITAN	Bulk	Bulk	33218	2017-09-24	Stockton	23687.7	2017	11251.9
32708	9159555	STAR NICOLE	Bulk	Bulk	38364	2015-05-23	Stockton	23595	2015	12319.6
32709	9343302	CORAL SAPPHIRE	Bulk	Bulk	40042	2017-11-07	LA/LB	23526	2017	12656.1
32710	9159555	STAR NICOLE	Bulk	Bulk	38364	2015-04-28	Stockton	23488	2015	12319.6
32711	9304576	CALHOUN	Bulk	Bulk	40042	2015-08-06	LA/LB	23418	2015	12656.1
32712	9351414	HELLESPONT PRIDE	Tank (Chemical, Crude, LNG, Other)	Tank	42010	2017-03-02	LA/LB	23393	2017	12611.1
32713	9304576	CALHOUN	Bulk	Bulk	40042	2015-09-22	LA/LB	23248	2015	12656.1
32714	9121285	GREEN GARNET	Bulk	Bulk	40322	2017-12-11	LA/LB	23198.8	2017	12711.7
32715	9238507	ROYAL BREEZE	Bulk	Bulk	39727	2015-11-30	LA/LB	23111.6	2015	12593.3
32716	9670810	SHAO SHAN 8	Bulk	Bulk	40913	2016-11-06	LA/LB	23086	2016	12828.6
32717	9384100	HECTOR N	Tank (Chemical, Crude, LNG, Other)	Tank	24112	2016-04-19	Carquinez	23019.6	2016	8985.64
32718	9609146	SEA PLUTO	Bulk	Bulk	44025	2017-07-27	LA/LB	22933.2	2017	13434.4
32719	9651280	SUNNY PUTNEY	Bulk	Bulk	40350	2017-01-19	LA/LB	22925	2017	12717.2
32720	9577082	SCF PRIME	Tank (Chemical, Crude, LNG, Other)	Tank	42200	2016-04-27	Carquinez	22903	2016	12645.9
32721	9600994	CSL TECUMSEH	Bulk	Bulk	43691	2017-03-22	LA/LB	22886.9	2017	13370.2
32722	9687186	NORD PENGUIN	Bulk	Bulk	43729	2015-08-29	LA/LB	22843.6	2015	13377.5
32723	9351452	HELLESPONT PROTECTOR	Tank (Chemical, Crude, LNG, Other)	Tank	42010	2015-04-25	Carquinez	22840	2015	12611.1
32724	9308091	CONSTELLATION	Tank (Chemical, Crude, LNG, Other)	Tank	41994	2015-03-29	LA/LB	22814.9	2015	12608.1
32725	9336610	NAVIOS ESPERANZA	Bulk	Bulk	39643	2015-02-06	Stockton	22761.5	2015	12576.5
32726	9553000	GLOBAL JOURNEY	Bulk	Bulk	31872	2017-10-23	LA/LB	22726.5	2017	10962.8
32727	9314636	FRANCESCO CORRADO	Bulk	Bulk	40154	2017-05-14	Carquinez	22721	2017	12678.3
32728	9288356	ENERGY CHAMPION	Tank (Chemical, Crude, LNG, Other)	Tank	42011	2015-04-19	Carquinez	22712.3	2015	12611.3
32729	9280354	COMMANDER	Tank (Chemical, Crude, LNG, Other)	Tank	38833	2016-02-21	Carquinez	22712	2016	12020
32730	9644304	LEGATO II	Bulk	Bulk	41963	2016-09-28	LA/LB	22662.4	2016	13034.9
32731	9644304	LEGATO II	Bulk	Bulk	41963	2017-08-27	LA/LB	22662.4	2017	13034.9
32732	9650755	OCEANIC POWER	Bulk	Bulk	41963	2015-08-22	LA/LB	22662.3	2015	13034.9
32733	9673202	ORIENT GENESIS	Bulk	Bulk	41963	2017-01-23	LA/LB	22657	2017	13034.9
32734	9286607	UNITED TREASURE	Bulk	Bulk	42887	2016-01-27	LA/LB	22634.8	2016	13214.8
32735	7932202	SLNC MOKU PAHU	Bulk	Bulk	1953	2016-06-18	Richmond	22576	2016	1890.79
32736	9296626	PEDHOULAS TRADER	Bulk	Bulk	43151	2015-04-26	LA/LB	22560.9	2015	13265.9
32737	9593830	SEA PROTEUS	Bulk	Bulk	43951	2017-02-17	Carquinez	22537.5	2017	13420.2
32738	9553000	GLOBAL JOURNEY	Bulk	Bulk	31872	2015-01-23	LA/LB	22534.6	2015	10962.8
32739	9607813	MELODIA	Bulk	Bulk	42608	2015-08-02	LA/LB	22345	2015	13160.6
32740	9351426	HELLESPONT PROGRESS	Tank (Chemical, Crude, LNG, Other)	Tank	42010	2016-01-01	LA/LB	22334	2016	12611.1
32741	9639684	KAGARA	Bulk	Bulk	41963	2015-03-25	LA/LB	22306	2015	13034.9
32742	9609615	SCARLET ROBIN	Bulk	Bulk	43715	2017-03-19	LA/LB	22295.1	2017	13374.8
32743	9307097	RADIANT PRIDE	Tank (Chemical, Crude, LNG, Other)	Tank	42010	2015-05-30	LA/LB	22261	2015	12611.1
32744	9273052	SINGAPORE VOYAGER	Tank (Chemical, Crude, LNG, Other)	Tank	56365	2015-06-06	El Segundo	22243	2015	15089.9
32745	9274094	COMPASS	Tank (Chemical, Crude, LNG, Other)	Tank	41583	2017-09-01	LA/LB	22234	2017	12532.7
32746	9727273	SPRING QUEEN	Bulk	Bulk	30665	2016-01-08	Carquinez	22164	2016	10699.6
32747	9687722	BRILIANT ADVANCE	Bulk	Bulk	43163	2017-08-01	LA/LB	22124.1	2017	13268.3
32748	9582946	PRECIOUS SKY	Bulk	Bulk	43008	2015-04-06	LA/LB	22124.1	2015	13238.3
32749	9582946	PRECIOUS SKY	Bulk	Bulk	43008	2015-12-18	LA/LB	22124.1	2015	13238.3
32750	9643556	LAKE DAWN	Bulk	Bulk	43008	2017-11-17	LA/LB	22124.1	2017	13238.3
32751	9518206	KEY OPUS	Bulk	Bulk	42999	2016-09-24	LA/LB	22124.1	2016	13236.5
32752	9687722	BRILIANT ADVANCE	Bulk	Bulk	43163	2017-06-06	LA/LB	22122.3	2017	13268.3
32753	9518103	SANTA GRACIELA	Bulk	Bulk	43025	2017-02-05	LA/LB	22060.9	2017	13241.6
32754	9518103	SANTA GRACIELA	Bulk	Bulk	43025	2017-07-02	LA/LB	22060.9	2017	13241.6
32755	9582984	RISING WIND	Bulk	Bulk	43013	2015-02-07	LA/LB	22060.9	2015	13239.2
32756	9461154	LOWLANDS KAMSAR	Bulk	Bulk	43012	2016-08-21	LA/LB	22060.9	2016	13239
32757	9461154	LOWLANDS KAMSAR	Bulk	Bulk	43012	2016-11-18	LA/LB	22060.9	2016	13239
32758	9523263	VIJAYANAGAR	Bulk	Bulk	43012	2015-12-09	LA/LB	22060.9	2015	13239
32759	9304576	CALHOUN	Bulk	Bulk	40042	2015-05-09	LA/LB	22038	2015	12656.1
32760	9316244	RADIANT SEA	Tank (Chemical, Crude, LNG, Other)	Tank	42052	2015-12-04	LA/LB	22032	2015	12618.8
32761	9658915	SUNNY ETERNITY	Bulk	Bulk	40978	2015-08-21	LA/LB	22009	2015	12841.5
32762	9226982	PAN UNO	Bulk	Bulk	39126	2016-08-08	LA/LB	21985.3	2016	12473.1
32763	9582984	RISING WIND	Bulk	Bulk	43013	2015-04-16	LA/LB	21958.9	2015	13239.2
32764	9317523	FORTUNE SUNNY	Bulk	Bulk	42665	2017-12-24	LA/LB	21952.9	2017	13171.7
32765	9461116	CHORUS	Bulk	Bulk	43012	2016-11-28	LA/LB	21931	2016	13239
32766	9592604	DONGHAE STAR	Bulk	Bulk	45026	2015-06-11	LA/LB	21925.3	2015	13625.9
32767	9591959	CORAL AMBER	Bulk	Bulk	41963	2017-02-22	LA/LB	21922.9	2017	13034.9
32768	9308089	NEW CONQUEST	Tank (Chemical, Crude, LNG, Other)	Tank	41994	2015-12-15	LA/LB	21908.9	2015	12608.1
32769	9724192	LOWLANDS NELLO	Bulk	Bulk	43439	2017-12-05	LA/LB	21868.4	2017	13321.6
32770	9710567	SBI ELECTRA	Bulk	Bulk	44200	2016-05-22	LA/LB	21845.3	2016	13468
32771	9317456	SANTA PAULA	Bulk	Bulk	40017	2016-06-25	LA/LB	21805	2016	12651.1
32772	9439797	RIDGEBURY KATHERINE Z	Tank (Chemical, Crude, LNG, Other)	Tank	29905	2017-10-15	Carquinez	21794.8	2017	10248
32773	9283734	TULA	Tank (Chemical, Crude, LNG, Other)	Tank	29242	2015-10-07	LA/LB	21782	2015	10108.6
32774	9622540	NORD SUN	Bulk	Bulk	43022	2016-12-10	LA/LB	21778.9	2016	13241
32775	9240897	TORM GERD	Tank (Chemical, Crude, LNG, Other)	Tank	30128	2015-11-19	Carquinez	21745	2015	10294.5
32776	9589255	PEDHOULAS BUILDER	Bulk	Bulk	44289	2017-02-08	LA/LB	21698.7	2017	13485.1
32777	9440136	ATLANTIC PEGASUS	Tank (Chemical, Crude, LNG, Other)	Tank	29107	2016-09-08	Richmond	21694	2016	10080.1
32778	9332224	CAPTAIN P. EGGLEZOS	Bulk	Bulk	41115	2015-09-26	LA/LB	21672.2	2015	12868.5
32779	9283734	TULA	Tank (Chemical, Crude, LNG, Other)	Tank	29242	2017-11-21	LA/LB	21669	2017	10108.6
32780	9330599	CASTOR VOYAGER	Tank (Chemical, Crude, LNG, Other)	Tank	58088	2015-04-09	Richmond	21660.6	2015	15369.9
32781	9634830	UNITED WORLD	Bulk	Bulk	43005	2016-07-25	LA/LB	21616.3	2016	13237.7
32782	9755804	MEDI MATSUURA	Bulk	Bulk	43028	2015-09-14	LA/LB	21616.2	2015	13242.1
32783	9304825	SEAMASTER IV	Tank (Chemical, Crude, LNG, Other)	Tank	60208	2016-04-06	El Segundo	21615	2016	15709.9
32784	9441154	CAPE TALLIN	Tank (Chemical, Crude, LNG, Other)	Tank	42010	2015-11-22	LA/LB	21602	2015	12611.1
32785	9459096	NAVE ORION	Tank (Chemical, Crude, LNG, Other)	Tank	30052	2015-01-01	Richmond	21599	2015	10278.7
32786	9441154	CAPE TALLIN	Tank (Chemical, Crude, LNG, Other)	Tank	42010	2015-03-07	LA/LB	21538	2015	12611.1
32787	9718973	HYUNDAI LEADER	Bulk	Bulk	43956	2017-02-28	LA/LB	21514.4	2017	13421.2
32788	9490698	GENCO BRITTANY	Bulk	Bulk	32837	2017-08-29	Stockton	21463.7	2017	11170.5
32789	9283734	TULA	Tank (Chemical, Crude, LNG, Other)	Tank	29242	2015-11-23	LA/LB	21454.2	2015	10108.6
32790	9298662	GULF STREAM	Tank (Chemical, Crude, LNG, Other)	Tank	42443	2017-06-02	LA/LB	21445	2017	12690.3
32791	9575163	GH ROUGH HABIT	Bulk	Bulk	35812	2016-12-08	LA/LB	21435.2	2016	11797.2
32792	9212125	DANAE	Bulk	Bulk	40662	2016-04-11	LA/LB	21430.7	2016	12779
32793	9283734	TULA	Tank (Chemical, Crude, LNG, Other)	Tank	29242	2017-12-20	LA/LB	21416	2017	10108.6
32794	9681156	STI MEMPHIS	Tank (Chemical, Crude, LNG, Other)	Tank	29767	2015-07-28	Richmond	21409	2015	10219.1
32795	9337901	ESTEEM BRILLIANCE	Tank (Chemical, Crude, LNG, Other)	Tank	59671	2017-08-23	Richmond	21404	2017	15624.2
32796	9339789	AQUARIUS OCEAN	Bulk	Bulk	18486	2017-01-16	Oakland	21395	2017	7780.83
32797	9283734	TULA	Tank (Chemical, Crude, LNG, Other)	Tank	29242	2015-06-07	LA/LB	21391.6	2015	10108.6
32798	9298662	GULF STREAM	Tank (Chemical, Crude, LNG, Other)	Tank	42443	2017-06-09	LA/LB	21304	2017	12690.3
32799	9439797	RIDGEBURY KATHERINE Z	Tank (Chemical, Crude, LNG, Other)	Tank	29905	2017-02-24	Carquinez	21276.4	2017	10248
32800	9284908	STAR EMILY	Bulk	Bulk	39989	2015-03-15	LA/LB	21268.4	2015	12645.5
32801	9284908	STAR EMILY	Bulk	Bulk	39989	2016-10-23	LA/LB	21268.4	2016	12645.5
32802	9569841	OVERSEAS KYTHNOS	Tank (Chemical, Crude, LNG, Other)	Tank	30021	2015-03-21	Carquinez	21253	2015	10272.2
32803	9666510	ROBIN WIND	Bulk	Bulk	41963	2017-04-10	Richmond	21218.5	2017	13034.9
32804	9174634	AGIA SKEPI	Bulk	Bulk	38289	2015-08-18	LA/LB	21185.8	2015	12304.4
32805	9326158	MITOSE	Bulk	Bulk	40028	2016-04-20	LA/LB	21177.2	2016	12653.3
32806	9283734	TULA	Tank (Chemical, Crude, LNG, Other)	Tank	29242	2015-07-17	LA/LB	21177	2015	10108.6
32807	9550668	CHAVIN QUEEN	Bulk	Bulk	30655	2017-04-02	LA/LB	21170.6	2017	10697.4
32808	9366299	HIGH JUPITER	Tank (Chemical, Crude, LNG, Other)	Tank	29733	2017-10-24	Richmond	21169	2017	10211.9
32809	9298662	GULF STREAM	Tank (Chemical, Crude, LNG, Other)	Tank	42443	2017-05-27	LA/LB	21158	2017	12690.3
32810	9691515	SUN EXCELSIOR	Bulk	Bulk	40944	2015-12-19	LA/LB	21122.1	2015	12834.8
32811	9756925	PRESINGE TRADER	Bulk	Bulk	43968	2017-10-24	LA/LB	21111	2017	13423.5
32812	9283734	TULA	Tank (Chemical, Crude, LNG, Other)	Tank	29242	2015-08-25	LA/LB	21062	2015	10108.6
32813	9637088	ARDMORE SEAVANGUARD	Tank (Chemical, Crude, LNG, Other)	Tank	30030	2017-04-03	Carquinez	21046	2017	10274.1
32814	9357896	FOREST HARMONY	Bulk	Bulk	39895	2017-08-23	Humboldt	21044	2017	12626.8
32815	9433602	KEY DISCOVERY	Bulk	Bulk	43012	2015-01-27	LA/LB	21041	2015	13239
32816	9609615	SCARLET ROBIN	Bulk	Bulk	43715	2016-12-22	LA/LB	21029.3	2016	13374.8
32817	9283734	TULA	Tank (Chemical, Crude, LNG, Other)	Tank	29242	2016-08-17	LA/LB	21027.9	2016	10108.6
32818	9464405	CORAL RUBY	Bulk	Bulk	39737	2016-08-13	LA/LB	21021.5	2016	12595.3
32819	9516399	CRYSTAL WIND	Bulk	Bulk	39737	2017-06-17	LA/LB	21021.2	2017	12595.3
32820	9544712	LADY MARITE	Bulk	Bulk	39737	2017-01-03	LA/LB	21021.1	2017	12595.3
32821	9283734	TULA	Tank (Chemical, Crude, LNG, Other)	Tank	29242	2015-09-12	LA/LB	20983	2015	10108.6
32822	9283734	TULA	Tank (Chemical, Crude, LNG, Other)	Tank	29242	2016-12-17	LA/LB	20957.2	2016	10108.6
32823	9240885	TORM GERTRUD	Tank (Chemical, Crude, LNG, Other)	Tank	30128	2015-02-08	Richmond	20954	2015	10294.5
32824	9408138	EVERGREEN STATE	Tank (Chemical, Crude, LNG, Other)	Tank	29606	2015-07-21	Carquinez	20951.5	2015	10185.3
32825	9316232	CHEMTRANS NOVA	Tank (Chemical, Crude, LNG, Other)	Tank	42167	2015-11-10	Carquinez	20944	2015	12639.8
32826	9304277	ALESSANDRO VOLTA	Bulk	Bulk	40042	2015-05-06	LA/LB	20941.5	2015	12656.1
32827	9240885	TORM GERTRUD	Tank (Chemical, Crude, LNG, Other)	Tank	30128	2015-01-08	Richmond	20907	2015	10294.5
32828	9298662	GULF STREAM	Tank (Chemical, Crude, LNG, Other)	Tank	42443	2017-05-15	LA/LB	20848	2017	12690.3
32829	9629964	STI ONYX	Tank (Chemical, Crude, LNG, Other)	Tank	29708	2017-02-28	Richmond	20837	2017	10206.7
32830	9414905	COUGA	Bulk	Bulk	29104	2017-02-28	Stockton	20827.4	2017	10353.5
32831	9374210	OCEAN SAKURA	Bulk	Bulk	39737	2017-05-03	LA/LB	20826.4	2017	12595.3
32832	9351763	ORANGE TRUTH	Bulk	Bulk	42887	2017-07-02	LA/LB	20809.5	2017	13214.8
32833	9283734	TULA	Tank (Chemical, Crude, LNG, Other)	Tank	29242	2015-06-22	LA/LB	20806	2015	10108.6
32834	9283734	TULA	Tank (Chemical, Crude, LNG, Other)	Tank	29242	2017-01-12	LA/LB	20778.5	2017	10108.6
32835	9283734	TULA	Tank (Chemical, Crude, LNG, Other)	Tank	29242	2017-07-27	LA/LB	20770.5	2017	10108.6
32836	9779939	ARISTAIOS	Tank (Chemical, Crude, LNG, Other)	Tank	60751	2017-10-22	Richmond	20768.6	2017	15796.3
32837	9283734	TULA	Tank (Chemical, Crude, LNG, Other)	Tank	29242	2016-11-05	LA/LB	20755.4	2016	10108.6
32838	9159555	STAR NICOLE	Bulk	Bulk	38364	2015-03-30	Stockton	20731	2015	12319.6
32839	9616101	DREAM OCEAN	Bulk	Bulk	21201	2016-11-23	Stockton	20730	2016	8481.72
32840	9650755	OCEANIC POWER	Bulk	Bulk	41963	2017-09-23	LA/LB	20728.5	2017	13034.9
32841	9758765	AREQUIPA QUEEN	Bulk	Bulk	30598	2017-04-25	LA/LB	20717.7	2017	10684.9
32842	9420760	PUDU	Tank (Chemical, Crude, LNG, Other)	Tank	30010	2015-07-07	LA/LB	20714.5	2015	10269.9
32843	9323326	JURKALNE	Tank (Chemical, Crude, LNG, Other)	Tank	30641	2017-04-23	Carquinez	20714	2017	10401.2
32844	9290646	TORM KANSAS	Tank (Chemical, Crude, LNG, Other)	Tank	29242	2017-12-09	Richmond	20713.3	2017	10108.6
32845	9569841	OVERSEAS KYTHNOS	Tank (Chemical, Crude, LNG, Other)	Tank	30021	2017-03-11	Carquinez	20709.1	2017	10272.2
32846	9701152	PRT KAHO	Bulk	Bulk	40937	2017-10-22	LA/LB	20693	2017	12833.4
32847	9283734	TULA	Tank (Chemical, Crude, LNG, Other)	Tank	29242	2015-05-08	LA/LB	20689	2015	10108.6
32848	9675262	CRYSTAL STAR	Bulk	Bulk	43432	2015-07-23	LA/LB	20678.6	2015	13320.3
32849	9317729	DRAKE	Bulk	Bulk	40042	2017-11-30	LA/LB	20657	2017	12656.1
32850	9228734	CSL FRONTIER	Bulk	Bulk	32881	2017-04-06	LA/LB	20639.2	2017	11180
32851	9283734	TULA	Tank (Chemical, Crude, LNG, Other)	Tank	29242	2017-02-04	LA/LB	20631.3	2017	10108.6
32852	9396775	SUNNY ISLES	Tank (Chemical, Crude, LNG, Other)	Tank	30040	2016-12-23	Richmond	20625	2016	10276.2
32853	9626675	INDIAN GOODWILL	Bulk	Bulk	42576	2017-03-04	LA/LB	20604.6	2017	13154.4
32854	9283734	TULA	Tank (Chemical, Crude, LNG, Other)	Tank	29242	2017-09-23	LA/LB	20598.6	2017	10108.6
32855	9359040	GUTHORM MAERSK	Container (Includes Reefer)	Container	99002	2017-10-30	LA/LB	20587	2017	20551.9
32856	9363089	GOLDEN SPRING	Bulk	Bulk	44146	2017-03-18	LA/LB	20578.3	2017	13457.7
32857	9408126	EMPIRE STATE	Tank (Chemical, Crude, LNG, Other)	Tank	29527	2015-10-19	Carquinez	20542	2015	10168.7
32858	9208514	QC ATHINA	Bulk	Bulk	38684	2015-08-23	Stockton	20540	2015	12384.2
32859	9408126	EMPIRE STATE	Tank (Chemical, Crude, LNG, Other)	Tank	29527	2016-01-24	Carquinez	20529	2016	10168.7
32860	9408126	EMPIRE STATE	Tank (Chemical, Crude, LNG, Other)	Tank	29527	2016-02-06	Carquinez	20529	2016	10168.7
32861	9408126	EMPIRE STATE	Tank (Chemical, Crude, LNG, Other)	Tank	29527	2016-06-11	Carquinez	20529	2016	10168.7
32862	9408126	EMPIRE STATE	Tank (Chemical, Crude, LNG, Other)	Tank	29527	2016-07-06	Carquinez	20529	2016	10168.7
32863	9408126	EMPIRE STATE	Tank (Chemical, Crude, LNG, Other)	Tank	29527	2016-08-13	Carquinez	20529	2016	10168.7
32864	9408126	EMPIRE STATE	Tank (Chemical, Crude, LNG, Other)	Tank	29527	2016-09-03	Carquinez	20529	2016	10168.7
32865	9408126	EMPIRE STATE	Tank (Chemical, Crude, LNG, Other)	Tank	29527	2016-09-11	Carquinez	20529	2016	10168.7
32866	9408126	EMPIRE STATE	Tank (Chemical, Crude, LNG, Other)	Tank	29527	2017-01-26	Carquinez	20529	2017	10168.7
32867	9408126	EMPIRE STATE	Tank (Chemical, Crude, LNG, Other)	Tank	29527	2017-07-20	Carquinez	20529	2017	10168.7
32868	9208502	SILVER ONE	Bulk	Bulk	38684	2015-01-09	LA/LB	20518.7	2015	12384.2
32869	9174634	AGIA SKEPI	Bulk	Bulk	38289	2017-02-14	Carquinez	20513	2017	12304.4
32870	9381823	GULF JUMEIRAH	Tank (Chemical, Crude, LNG, Other)	Tank	29508	2015-02-02	Richmond	20489	2015	10164.7
32871	9620645	VITTORIA	Bulk	Bulk	41963	2017-09-03	LA/LB	20473.3	2017	13034.9
32872	9370783	CRIMSON POLARIS	Bulk	Bulk	39910	2017-12-03	Humboldt	20447.8	2017	12629.8
32873	9577082	SCF PRIME	Tank (Chemical, Crude, LNG, Other)	Tank	42200	2017-05-14	LA/LB	20427.2	2017	12645.9
32874	9381847	GULF RASTAQ	Tank (Chemical, Crude, LNG, Other)	Tank	29508	2015-01-17	Richmond	20388	2015	10164.7
32875	9283734	TULA	Tank (Chemical, Crude, LNG, Other)	Tank	29242	2016-07-05	LA/LB	20370.3	2016	10108.6
32876	9408126	EMPIRE STATE	Tank (Chemical, Crude, LNG, Other)	Tank	29527	2015-07-13	Carquinez	20360	2015	10168.7
32877	9298662	GULF STREAM	Tank (Chemical, Crude, LNG, Other)	Tank	42443	2015-04-14	LA/LB	20351	2015	12690.3
32878	9286970	ARGOLIS	Bulk	Bulk	39964	2015-12-26	Carquinez	20348.8	2015	12640.5
32879	9387633	ECOMAR G.O.	Bulk	Bulk	40198	2015-10-19	LA/LB	20346.7	2015	12687.1
32880	9386421	ECOSTAR G.O.	Bulk	Bulk	40198	2016-10-24	LA/LB	20325.5	2016	12687.1
32881	9552965	SIMURGH	Bulk	Bulk	31864	2017-07-10	LA/LB	20324.5	2017	10961.1
32882	9311191	PALMA BULKER	Bulk	Bulk	40100	2016-12-15	LA/LB	20307.5	2016	12667.6
32883	9520625	SAGE CALEDONIA	Bulk	Bulk	32309	2017-10-25	Stockton	20293.7	2017	11057.2
32884	9332303	ATLANTIC FRONTIER	Tank (Chemical, Crude, LNG, Other)	Tank	29266	2015-01-17	LA/LB	20280	2015	10113.7
32885	9682368	SILVER CINDY	Tank (Chemical, Crude, LNG, Other)	Tank	29460	2015-01-06	Carquinez	20277	2015	10154.6
32886	9541306	MISS BENEDETTA	Tank (Chemical, Crude, LNG, Other)	Tank	29814	2015-11-27	Carquinez	20261	2015	10228.9
32887	9283734	TULA	Tank (Chemical, Crude, LNG, Other)	Tank	29242	2015-08-05	LA/LB	20255	2015	10108.6
32888	9354260	PTI CYGNUS	Tank (Chemical, Crude, LNG, Other)	Tank	30068	2016-05-31	Richmond	20248	2016	10282
32889	9283734	TULA	Tank (Chemical, Crude, LNG, Other)	Tank	29242	2016-07-26	LA/LB	20241.1	2016	10108.6
32890	9473133	AGIOS SOSTIS	Bulk	Bulk	41342	2016-01-23	LA/LB	20240	2016	12913.1
32891	9408126	EMPIRE STATE	Tank (Chemical, Crude, LNG, Other)	Tank	29527	2015-05-30	Carquinez	20233	2015	10168.7
32892	9408126	EMPIRE STATE	Tank (Chemical, Crude, LNG, Other)	Tank	29527	2015-12-03	Richmond	20210	2015	10168.7
32893	9289738	HIGH VALOR	Tank (Chemical, Crude, LNG, Other)	Tank	30048	2016-04-08	Richmond	20195	2016	10277.8
32894	9642514	SITC LUSHAN	Bulk	Bulk	41684	2016-04-30	LA/LB	20172	2016	12980.3
32895	9307982	IVER EXACT	Tank (Chemical, Crude, LNG, Other)	Tank	29456	2015-06-27	Richmond	20165	2015	10153.7
32896	9702194	NANCY P	Tank (Chemical, Crude, LNG, Other)	Tank	29225	2017-08-12	Richmond	20163	2017	10105.1
32897	9544059	SCARLET CARDINAL	Bulk	Bulk	43010	2015-03-06	LA/LB	20151.6	2015	13238.6
32898	9396751	ISOLA CORALLO	Tank (Chemical, Crude, LNG, Other)	Tank	30123	2017-01-14	Richmond	20137	2017	10293.5
32899	9674725	HIGH DISCOVERY	Tank (Chemical, Crude, LNG, Other)	Tank	29935	2016-12-17	Richmond	20123	2016	10254.2
32900	9629706	NORD STEADY	Tank (Chemical, Crude, LNG, Other)	Tank	29983	2015-02-13	Richmond	20112	2015	10264.3
32901	9283734	TULA	Tank (Chemical, Crude, LNG, Other)	Tank	29242	2015-04-18	LA/LB	20109.2	2015	10108.6
32902	9439785	RIDGEBURY ALEXANDRA Z	Tank (Chemical, Crude, LNG, Other)	Tank	29905	2016-11-12	Carquinez	20107	2016	10248
32903	9439785	RIDGEBURY ALEXANDRA Z	Tank (Chemical, Crude, LNG, Other)	Tank	29905	2016-11-22	Carquinez	20107	2016	10248
32904	9515917	ZEFYROS	Tank (Chemical, Crude, LNG, Other)	Tank	29924	2015-12-03	Carquinez	20087	2015	10251.9
32905	9569841	OVERSEAS KYTHNOS	Tank (Chemical, Crude, LNG, Other)	Tank	30021	2016-07-29	Carquinez	20085	2016	10272.2
32906	9283734	TULA	Tank (Chemical, Crude, LNG, Other)	Tank	29242	2016-06-17	LA/LB	20071.3	2016	10108.6
32907	9420760	PUDU	Tank (Chemical, Crude, LNG, Other)	Tank	30010	2015-06-26	Carquinez	20066.8	2015	10269.9
32908	9552965	SIMURGH	Bulk	Bulk	31864	2015-12-09	LA/LB	20062	2015	10961.1
32909	9354260	PTI CYGNUS	Tank (Chemical, Crude, LNG, Other)	Tank	30068	2016-08-18	Richmond	20062	2016	10282
32910	9287168	MEDI BALTIMORE	Bulk	Bulk	39976	2016-09-18	LA/LB	20035.3	2016	12642.9
32911	9692349	SILVER EUPLECTA	Tank (Chemical, Crude, LNG, Other)	Tank	29327	2016-09-12	Carquinez	20012	2016	10126.6
32912	9273624	OVERSEAS ARIADMAR	Tank (Chemical, Crude, LNG, Other)	Tank	30018	2015-01-17	Carquinez	19999	2015	10271.6
32913	9635810	BW PUMA	Tank (Chemical, Crude, LNG, Other)	Tank	29737	2016-09-08	Richmond	19992	2016	10212.8
32914	9273624	OVERSEAS ARIADMAR	Tank (Chemical, Crude, LNG, Other)	Tank	30018	2015-03-29	Carquinez	19984	2015	10271.6
32915	9682356	SILVER EMILY	Tank (Chemical, Crude, LNG, Other)	Tank	29460	2015-03-07	Carquinez	19973	2015	10154.6
32916	9381756	ATLANTIC AQUARIUS	Tank (Chemical, Crude, LNG, Other)	Tank	29266	2016-08-22	Carquinez	19971	2016	10113.7
32917	9381213	CORAL DIAMOND	Bulk	Bulk	39738	2016-11-29	LA/LB	19970.7	2016	12595.5
32918	9470258	SEAWAYS MILOS	Tank (Chemical, Crude, LNG, Other)	Tank	30031	2017-04-08	Richmond	19957	2017	10274.3
32919	9283784	LEONORA VICTORY	Tank (Chemical, Crude, LNG, Other)	Tank	29242	2015-11-19	Richmond	19956	2015	10108.6
32920	9288021	TORM HELVIG	Tank (Chemical, Crude, LNG, Other)	Tank	30018	2017-09-14	Richmond	19954.8	2017	10271.6
32921	9330599	CASTOR VOYAGER	Tank (Chemical, Crude, LNG, Other)	Tank	58088	2016-09-15	Richmond	19947	2016	15369.9
32922	9281827	TAI PROGRESS	Bulk	Bulk	41378	2017-10-29	LA/LB	19943	2017	12920.2
32923	9138082	MEGAS	Bulk	Bulk	39963	2015-12-21	LA/LB	19938.2	2015	12640.3
32924	9460605	PENTA	Bulk	Bulk	40043	2016-07-15	LA/LB	19914	2016	12656.3
32925	9283734	TULA	Tank (Chemical, Crude, LNG, Other)	Tank	29242	2015-03-30	LA/LB	19867	2015	10108.6
32926	9779939	ARISTAIOS	Tank (Chemical, Crude, LNG, Other)	Tank	60751	2017-10-27	El Segundo	19852.6	2017	15796.3
32927	9702211	ESSIE C	Tank (Chemical, Crude, LNG, Other)	Tank	29225	2016-02-20	Carquinez	19851	2016	10105.1
32928	9694191	DONG-A KRIOS	Tank (Chemical, Crude, LNG, Other)	Tank	28160	2015-12-08	Carquinez	19848	2015	9878.62
32929	9686986	DONG-A TRITON	Tank (Chemical, Crude, LNG, Other)	Tank	28160	2015-12-05	Richmond	19840	2015	9878.62
32930	9384019	OVERSEAS KIMOLOS	Tank (Chemical, Crude, LNG, Other)	Tank	30109	2015-03-06	Richmond	19832	2015	10290.6
32931	9718820	SADAH SILVER	Tank (Chemical, Crude, LNG, Other)	Tank	29354	2017-11-19	Carquinez	19826	2017	10132.3
32932	9381847	GULF RASTAQ	Tank (Chemical, Crude, LNG, Other)	Tank	29508	2017-09-03	Richmond	19809	2017	10164.7
32933	9489194	VINJERAC	Tank (Chemical, Crude, LNG, Other)	Tank	30638	2015-07-08	Richmond	19798	2015	10400.6
32934	9516399	CRYSTAL WIND	Bulk	Bulk	39737	2015-02-03	LA/LB	19778	2015	12595.3
32935	9516399	CRYSTAL WIND	Bulk	Bulk	39737	2015-04-13	LA/LB	19777.9	2015	12595.3
32936	9272929	HIGH ENDURANCE	Tank (Chemical, Crude, LNG, Other)	Tank	30028	2016-08-05	Richmond	19775	2016	10273.7
32937	9461087	KM KEELUNG	Bulk	Bulk	42942	2017-09-26	LA/LB	19751.6	2017	13225.5
32938	9240885	TORM GERTRUD	Tank (Chemical, Crude, LNG, Other)	Tank	30128	2015-03-03	Richmond	19750	2015	10294.5
32939	9354894	ATLANTIC LILY	Tank (Chemical, Crude, LNG, Other)	Tank	29266	2016-01-08	Richmond	19733	2016	10113.7
32940	9247821	BLUE RIVER	Tank (Chemical, Crude, LNG, Other)	Tank	57529	2015-04-25	Richmond	19731.1	2015	15279.4
32941	9290646	TORM KANSAS	Tank (Chemical, Crude, LNG, Other)	Tank	29242	2016-10-25	Carquinez	19716.7	2016	10108.6
32942	9353565	OVERSEAS BOSTON	Tank (Chemical, Crude, LNG, Other)	Tank	29242	2017-09-01	Carquinez	19709	2017	10108.6
32943	9328144	GOTLAND SOFIA	Tank (Chemical, Crude, LNG, Other)	Tank	29283	2015-08-31	Carquinez	19664	2015	10117.3
32944	9434228	SVEN	Tank (Chemical, Crude, LNG, Other)	Tank	29636	2016-09-19	Richmond	19661	2016	10191.6
32945	9569841	OVERSEAS KYTHNOS	Tank (Chemical, Crude, LNG, Other)	Tank	30021	2015-02-27	LA/LB	19623	2015	10272.2
32946	9569841	OVERSEAS KYTHNOS	Tank (Chemical, Crude, LNG, Other)	Tank	30021	2015-01-24	Carquinez	19614	2015	10272.2
32947	9353589	OVERSEAS MARTINEZ	Tank (Chemical, Crude, LNG, Other)	Tank	29242	2015-06-06	Carquinez	19600	2015	10108.6
32948	9354909	ATLANTIC OLIVE	Tank (Chemical, Crude, LNG, Other)	Tank	22866	2016-01-22	Richmond	19596	2016	8699.24
32949	9727429	GMI JANE	Bulk	Bulk	43008	2015-09-16	LA/LB	19584.4	2015	13238.3
32950	9692349	SILVER EUPLECTA	Tank (Chemical, Crude, LNG, Other)	Tank	29327	2016-10-15	Carquinez	19579	2016	10126.6
32951	9131369	MISSISSIPPI VOYAGER	Tank (Chemical, Crude, LNG, Other)	Tank	30415	2016-04-01	Richmond	19575	2016	10354.3
32952	9354894	ATLANTIC LILY	Tank (Chemical, Crude, LNG, Other)	Tank	29266	2017-01-22	Richmond	19572	2017	10113.7
32953	9353565	OVERSEAS BOSTON	Tank (Chemical, Crude, LNG, Other)	Tank	29242	2017-04-06	Carquinez	19572	2017	10108.6
32954	9792058	RICH WAVE	Bulk	Bulk	43067	2017-12-10	LA/LB	19551.7	2017	13249.7
32955	9265873	SEAWAYS ALCMAR	Tank (Chemical, Crude, LNG, Other)	Tank	30018	2017-12-16	Carquinez	19549	2017	10271.6
32956	9399923	NAVE EQUATOR	Tank (Chemical, Crude, LNG, Other)	Tank	30083	2016-01-20	Richmond	19543	2016	10285.1
32957	9718856	SILVER MUNA	Tank (Chemical, Crude, LNG, Other)	Tank	29375	2016-07-07	Carquinez	19538	2016	10136.7
32958	9295189	YUAN HUI HAI	Bulk	Bulk	40473	2017-02-07	LA/LB	19537	2017	12741.6
32959	9290646	TORM KANSAS	Tank (Chemical, Crude, LNG, Other)	Tank	29242	2016-06-16	Richmond	19528	2016	10108.6
32960	9702194	NANCY P	Tank (Chemical, Crude, LNG, Other)	Tank	29225	2016-09-05	Carquinez	19523	2016	10105.1
32961	9440033	ATLANTIC QUEEN	Tank (Chemical, Crude, LNG, Other)	Tank	29107	2015-03-22	Richmond	19502	2015	10080.1
32962	9629706	NORD STEADY	Tank (Chemical, Crude, LNG, Other)	Tank	29983	2015-02-25	Richmond	19498	2015	10264.3
32963	9718882	SILVER SAWSAN	Tank (Chemical, Crude, LNG, Other)	Tank	29375	2017-11-07	San Francisco	19498	2017	10136.7
32964	9366287	HIGH MERCURY	Tank (Chemical, Crude, LNG, Other)	Tank	29733	2016-12-22	LA/LB	19495	2016	10211.9
32965	9207728	IVER EXPORTER	Tank (Chemical, Crude, LNG, Other)	Tank	29289	2017-10-26	Carquinez	19494.1	2017	10118.6
32966	9433640	KEY JOURNEY	Bulk	Bulk	42711	2016-03-20	LA/LB	19485.9	2016	13180.6
32967	9351414	HELLESPONT PRIDE	Tank (Chemical, Crude, LNG, Other)	Tank	42010	2016-05-29	Carquinez	19484	2016	12611.1
32968	9252424	MARIA	Bulk	Bulk	40002	2016-09-01	LA/LB	19447.2	2016	12648.1
32969	9458092	MAERSK ESSEX	Container (Includes Reefer)	Container	141716	2017-12-05	LA/LB	19410	2017	25949
32970	9681390	STI VENERE	Tank (Chemical, Crude, LNG, Other)	Tank	29785	2015-01-19	Richmond	19391	2015	10222.8
32971	9607198	BW HAWK	Tank (Chemical, Crude, LNG, Other)	Tank	29768	2016-03-30	Richmond	19364.2	2016	10219.3
32972	9683398	SILVER ROTTERDAM	Tank (Chemical, Crude, LNG, Other)	Tank	29460	2016-10-04	Carquinez	19361.7	2016	10154.6
32973	9654775	ARDMORE EXPORTER	Tank (Chemical, Crude, LNG, Other)	Tank	29993	2017-07-27	Carquinez	19354.9	2017	10266.4
32974	9389318	CARTAGENA	Tank (Chemical, Crude, LNG, Other)	Tank	29304	2017-12-17	San Francisco	19354	2017	10121.7
32975	9399935	NAVE ORBIT	Tank (Chemical, Crude, LNG, Other)	Tank	30083	2016-06-10	Richmond	19340	2016	10285.1
32976	9296250	YASA TEAM	Bulk	Bulk	38895	2015-09-19	LA/LB	19336.3	2015	12426.7
32977	9366275	HIGH MARS	Tank (Chemical, Crude, LNG, Other)	Tank	29733	2017-07-31	Carquinez	19324	2017	10211.9
32978	9326500	MARE DI VENEZIA	Tank (Chemical, Crude, LNG, Other)	Tank	29660	2016-12-02	Richmond	19320.2	2016	10196.6
32979	9298662	GULF STREAM	Tank (Chemical, Crude, LNG, Other)	Tank	42443	2017-06-25	LA/LB	19304	2017	12690.3
32980	9683348	SILVER GERTRUDE	Tank (Chemical, Crude, LNG, Other)	Tank	29460	2017-09-01	Carquinez	19299.5	2017	10154.6
32981	9236171	SAMATAN	Bulk	Bulk	40437	2016-07-25	LA/LB	19297	2016	12734.5
32982	9381847	GULF RASTAQ	Tank (Chemical, Crude, LNG, Other)	Tank	29508	2017-10-07	Richmond	19289	2017	10164.7
32983	9381847	GULF RASTAQ	Tank (Chemical, Crude, LNG, Other)	Tank	29508	2017-11-02	Richmond	19273	2017	10164.7
32984	9553050	KENTA	Bulk	Bulk	39735	2015-01-29	LA/LB	19271.9	2015	12594.9
32985	9702194	NANCY P	Tank (Chemical, Crude, LNG, Other)	Tank	29225	2017-07-15	Richmond	19268	2017	10105.1
32986	9288760	SUNNY DAY	Tank (Chemical, Crude, LNG, Other)	Tank	29335	2015-04-28	Carquinez	19266	2015	10128.3
32987	9500297	PADMINI	Bulk	Bulk	41342	2015-05-06	LA/LB	19262.6	2015	12913.1
32988	9273624	OVERSEAS ARIADMAR	Tank (Chemical, Crude, LNG, Other)	Tank	30018	2016-12-24	Richmond	19260.4	2016	10271.6
32989	9304277	ALESSANDRO VOLTA	Bulk	Bulk	40042	2016-02-16	LA/LB	19255	2016	12656.1
32990	9686986	DONG-A TRITON	Tank (Chemical, Crude, LNG, Other)	Tank	28160	2015-10-09	Richmond	19248	2015	9878.62
32991	9218856	GH FORTUNE	Bulk	Bulk	39709	2015-01-27	LA/LB	19215.2	2015	12589.7
32992	9658680	LORD STAR	Bulk	Bulk	43656	2017-05-15	LA/LB	19163.1	2017	13363.5
32993	9439773	RIDGEBURY CINDY A	Tank (Chemical, Crude, LNG, Other)	Tank	29905	2017-12-09	Carquinez	19158	2017	10248
32994	9399923	NAVE EQUATOR	Tank (Chemical, Crude, LNG, Other)	Tank	30083	2016-04-27	Richmond	19142	2016	10285.1
32995	9635781	LEOPARD SUN	Tank (Chemical, Crude, LNG, Other)	Tank	29939	2016-05-15	Richmond	19121.7	2016	10255.1
32996	9238507	ROYAL BREEZE	Bulk	Bulk	39727	2016-09-06	LA/LB	19080.7	2016	12593.3
32997	9481477	GOLDEN ENTERPRISE	Bulk	Bulk	43498	2017-01-29	LA/LB	19047.7	2017	13333
32998	9283722	TEESTA SPIRIT	Tank (Chemical, Crude, LNG, Other)	Tank	29242	2015-06-16	LA/LB	19016	2015	10108.6
32999	9434216	HSL ANNA	Tank (Chemical, Crude, LNG, Other)	Tank	29636	2017-12-25	Carquinez	18966.4	2017	10191.6
33000	9399923	NAVE EQUATOR	Tank (Chemical, Crude, LNG, Other)	Tank	30083	2015-04-27	Richmond	18932	2015	10285.1
33001	9214056	ORIENTAL FRONTIER	Bulk	Bulk	39052	2016-02-14	LA/LB	18916.9	2016	12458.2
33002	9460605	PENTA	Bulk	Bulk	40043	2017-04-19	LA/LB	18914.5	2017	12656.3
33003	9315056	MAERSK MARMARA	Tank (Chemical, Crude, LNG, Other)	Tank	30127	2015-05-06	Richmond	18904	2015	10294.3
33004	9682370	SILVER CAROLYN	Tank (Chemical, Crude, LNG, Other)	Tank	29460	2016-10-02	Carquinez	18899	2016	10154.6
33005	9399923	NAVE EQUATOR	Tank (Chemical, Crude, LNG, Other)	Tank	30083	2015-05-23	Richmond	18889	2015	10285.1
33006	9399923	NAVE EQUATOR	Tank (Chemical, Crude, LNG, Other)	Tank	30083	2015-08-29	Richmond	18867	2015	10285.1
33007	9710048	CURIA	Bulk	Bulk	32540	2017-12-06	Carquinez	18854	2017	11106.8
33008	9718832	KHASAB SILVER	Tank (Chemical, Crude, LNG, Other)	Tank	29354	2017-04-10	Carquinez	18848	2017	10132.3
33009	9655913	STI EMERALD	Tank (Chemical, Crude, LNG, Other)	Tank	29708	2017-05-20	Carquinez	18815	2017	10206.7
33010	9387580	VALLE BIANCA	Tank (Chemical, Crude, LNG, Other)	Tank	29987	2017-03-29	Carquinez	18812.9	2017	10265.1
33011	9654787	FRONT MERSEY	Tank (Chemical, Crude, LNG, Other)	Tank	29993	2016-03-17	Richmond	18808	2016	10266.4
33012	9637129	DORIC BREEZE	Tank (Chemical, Crude, LNG, Other)	Tank	29622	2015-05-22	Carquinez	18804	2015	10188.6
33013	9635822	BW LEOPARD	Tank (Chemical, Crude, LNG, Other)	Tank	29737	2015-03-31	Richmond	18801	2015	10212.8
33014	9759886	AMERICAN ENDURANCE	Tank (Chemical, Crude, LNG, Other)	Tank	29801	2017-08-06	Carquinez	18800	2017	10226.2
33015	9464510	ATLAS ISLAND	Bulk	Bulk	39732	2015-07-16	LA/LB	18788.5	2015	12594.3
33016	9440033	ATLANTIC QUEEN	Tank (Chemical, Crude, LNG, Other)	Tank	29107	2015-08-25	Richmond	18741.6	2015	10080.1
33017	9681156	STI MEMPHIS	Tank (Chemical, Crude, LNG, Other)	Tank	29767	2017-12-26	Carquinez	18733	2017	10219.1
33018	9747405	STH LONDON	Bulk	Bulk	34551	2015-11-13	Richmond	18721.4	2015	11534.1
33019	9547506	NORD IMAGINATION	Tank (Chemical, Crude, LNG, Other)	Tank	28777	2016-09-29	Carquinez	18717	2016	10010.2
33020	9726475	TORM TROILUS	Tank (Chemical, Crude, LNG, Other)	Tank	29484	2017-04-23	Richmond	18682	2017	10159.6
33021	9683348	SILVER GERTRUDE	Tank (Chemical, Crude, LNG, Other)	Tank	29460	2017-11-29	Carquinez	18668.7	2017	10154.6
33022	9380518	ALPINE MADELEINE	Tank (Chemical, Crude, LNG, Other)	Tank	29266	2017-09-24	San Francisco	18653	2017	10113.7
33023	9626302	HANJIN LIVERPOOL	Bulk	Bulk	22664	2016-02-24	Oakland	18650.7	2016	8845.53
33024	9286970	ARGOLIS	Bulk	Bulk	39964	2015-08-29	Carquinez	18619.8	2015	12640.5
33025	9493963	AVENTICUM	Bulk	Bulk	32297	2017-12-19	Stockton	18619	2017	11054.6
33026	9144926	CALIFORNIA VOYAGER	Tank (Chemical, Crude, LNG, Other)	Tank	30770	2015-03-28	Richmond	18618	2015	10427.9
33027	9704477	STI SENECA	Tank (Chemical, Crude, LNG, Other)	Tank	29785	2016-04-01	Carquinez	18615	2016	10222.8
33028	9702211	ESSIE C	Tank (Chemical, Crude, LNG, Other)	Tank	29225	2016-04-15	San Francisco	18602	2016	10105.1
33029	9207728	IVER EXPORTER	Tank (Chemical, Crude, LNG, Other)	Tank	29289	2017-12-20	Carquinez	18587.1	2017	10118.6
33030	9220471	GLARUS	Bulk	Bulk	27011	2016-11-08	Oakland	18571.1	2016	9878.4
33031	9391505	VALROSSA	Tank (Chemical, Crude, LNG, Other)	Tank	29987	2015-02-27	Richmond	18571	2015	10265.1
33032	9343522	ASHIYA STAR	Bulk	Bulk	29753	2016-12-13	LA/LB	18558.8	2016	10498.2
33033	9301914	TORM LOKE	Tank (Chemical, Crude, LNG, Other)	Tank	29683	2017-10-13	Richmond	18545	2017	10201.4
33034	9283784	LEONORA VICTORY	Tank (Chemical, Crude, LNG, Other)	Tank	29242	2016-08-29	Carquinez	18530	2016	10108.6
33035	9366287	HIGH MERCURY	Tank (Chemical, Crude, LNG, Other)	Tank	29733	2016-11-28	Carquinez	18512	2016	10211.9
33036	9402940	PANTERA ROSA	Bulk	Bulk	41662	2017-07-17	LA/LB	18494.2	2017	12976
33037	9326512	MARE DI GENOVA	Tank (Chemical, Crude, LNG, Other)	Tank	29683	2015-05-27	Carquinez	18493	2015	10201.4
33038	9326512	MARE DI GENOVA	Tank (Chemical, Crude, LNG, Other)	Tank	29683	2015-06-07	Richmond	18493	2015	10201.4
33039	9354894	ATLANTIC LILY	Tank (Chemical, Crude, LNG, Other)	Tank	29266	2017-09-18	Carquinez	18490	2017	10113.7
33040	9252448	STENA CONQUEROR	Tank (Chemical, Crude, LNG, Other)	Tank	27512	2015-07-05	Richmond	18489	2015	9739.21
33041	9391438	ALPINE MOMENT	Tank (Chemical, Crude, LNG, Other)	Tank	29266	2016-12-16	Carquinez	18482	2016	10113.7
33042	9325336	NAVE DORADO	Tank (Chemical, Crude, LNG, Other)	Tank	28799	2015-04-13	LA/LB	18471.1	2015	10014.9
33043	9706841	STI BROOKLYN	Tank (Chemical, Crude, LNG, Other)	Tank	29735	2016-01-13	Carquinez	18451	2016	10212.3
33044	9759886	AMERICAN ENDURANCE	Tank (Chemical, Crude, LNG, Other)	Tank	29801	2017-07-27	Carquinez	18450	2017	10226.2
33045	9779939	ARISTAIOS	Tank (Chemical, Crude, LNG, Other)	Tank	60751	2017-10-31	El Segundo	18448	2017	15796.3
33046	9466025	TORM AMALIE	Tank (Chemical, Crude, LNG, Other)	Tank	30241	2015-04-23	Carquinez	18446	2015	10318.1
33047	9635846	BW TIGER	Tank (Chemical, Crude, LNG, Other)	Tank	29737	2015-08-26	Carquinez	18412	2015	10212.8
33048	9131369	MISSISSIPPI VOYAGER	Tank (Chemical, Crude, LNG, Other)	Tank	30415	2017-01-29	Richmond	18410	2017	10354.3
33049	9288849	BRITISH TRANQUILLITY	Tank (Chemical, Crude, LNG, Other)	Tank	29214	2016-02-04	Richmond	18410	2016	10102.7
33050	9528392	MISS MARIAROSARIA	Tank (Chemical, Crude, LNG, Other)	Tank	29814	2015-08-27	Richmond	18378	2015	10228.9
33051	9683398	SILVER ROTTERDAM	Tank (Chemical, Crude, LNG, Other)	Tank	29460	2016-06-02	LA/LB	18375.4	2016	10154.6
33052	9399935	NAVE ORBIT	Tank (Chemical, Crude, LNG, Other)	Tank	30083	2017-12-03	Richmond	18370	2017	10285.1
33053	9286920	BALTIA	Bulk	Bulk	38849	2015-08-17	LA/LB	18366.1	2015	12417.4
33054	9318034	ARCTIC BAY	Tank (Chemical, Crude, LNG, Other)	Tank	30053	2017-08-22	Carquinez	18363	2017	10278.9
33055	9547506	NORD IMAGINATION	Tank (Chemical, Crude, LNG, Other)	Tank	28777	2015-07-14	Carquinez	18362.2	2015	10010.2
33056	9387580	VALLE BIANCA	Tank (Chemical, Crude, LNG, Other)	Tank	29987	2015-02-03	Carquinez	18356	2015	10265.1
33057	9131369	MISSISSIPPI VOYAGER	Tank (Chemical, Crude, LNG, Other)	Tank	30415	2016-07-29	El Segundo	18339	2016	10354.3
33058	9396713	AQUADISIAC	Tank (Chemical, Crude, LNG, Other)	Tank	30040	2015-07-30	Richmond	18333	2015	10276.2
33059	9292060	TAVRICHESKY BRIDGE	Tank (Chemical, Crude, LNG, Other)	Tank	27725	2015-02-04	Richmond	18318	2015	9785.18
33060	9528392	MISS MARIAROSARIA	Tank (Chemical, Crude, LNG, Other)	Tank	29814	2016-03-12	Carquinez	18316	2016	10228.9
33061	9231303	NEW AGILITY	Bulk	Bulk	39727	2015-01-31	LA/LB	18306.5	2015	12593.3
33062	9358307	PTI HERCULES	Tank (Chemical, Crude, LNG, Other)	Tank	30068	2015-03-18	Richmond	18295	2015	10282
33063	9617997	PRIVATLANTIC	Bulk	Bulk	40341	2016-12-20	Stockton	18280	2016	12715.5
33064	9366275	HIGH MARS	Tank (Chemical, Crude, LNG, Other)	Tank	29733	2016-12-15	Carquinez	18276	2016	10211.9
33065	9131369	MISSISSIPPI VOYAGER	Tank (Chemical, Crude, LNG, Other)	Tank	30415	2015-11-29	Richmond	18255	2015	10354.3
33066	9288813	SUNNY DREAM	Tank (Chemical, Crude, LNG, Other)	Tank	29335	2017-07-16	Carquinez	18208	2017	10128.3
33067	9131369	MISSISSIPPI VOYAGER	Tank (Chemical, Crude, LNG, Other)	Tank	30415	2015-11-02	LA/LB	18200	2015	10354.3
33068	9380518	ALPINE MADELEINE	Tank (Chemical, Crude, LNG, Other)	Tank	29266	2016-03-16	Carquinez	18188	2016	10113.7
33069	9375604	GOTLAND ALIYA	Tank (Chemical, Crude, LNG, Other)	Tank	29283	2015-11-07	Richmond	18181	2015	10117.3
33070	9681845	HIGH VOYAGER	Tank (Chemical, Crude, LNG, Other)	Tank	29935	2017-01-31	Richmond	18179.8	2017	10254.2
33071	9145683	ARISO	Bulk	Bulk	40324	2016-07-17	Humboldt	18177.4	2016	12712.1
33072	9289764	RELIANCE II	Tank (Chemical, Crude, LNG, Other)	Tank	30032	2015-05-03	Carquinez	18173	2015	10274.5
33073	9711286	NEMEA	Bulk	Bulk	34626	2016-02-06	Carquinez	18164.3	2016	11549.8
33074	9405564	FOURNI	Tank (Chemical, Crude, LNG, Other)	Tank	29663	2017-10-12	LA/LB	18164	2017	10197.2
33075	9290646	TORM KANSAS	Tank (Chemical, Crude, LNG, Other)	Tank	29242	2017-04-27	Richmond	18157	2017	10108.6
33076	9144926	CALIFORNIA VOYAGER	Tank (Chemical, Crude, LNG, Other)	Tank	30770	2015-05-13	Richmond	18154	2015	10427.9
33077	9388015	ENERGY PANTHER	Tank (Chemical, Crude, LNG, Other)	Tank	29494	2015-06-10	Richmond	18151	2015	10161.7
33078	9718789	MUHUT SILVER	Tank (Chemical, Crude, LNG, Other)	Tank	29354	2017-07-20	Richmond	18149.8	2017	10132.3
33079	9414917	YUNGA	Bulk	Bulk	29104	2015-09-12	LA/LB	18142	2015	10353.5
33080	9381847	GULF RASTAQ	Tank (Chemical, Crude, LNG, Other)	Tank	29508	2017-07-09	Richmond	18134	2017	10164.7
33081	9381847	GULF RASTAQ	Tank (Chemical, Crude, LNG, Other)	Tank	29508	2017-05-27	Richmond	18121	2017	10164.7
33082	9354894	ATLANTIC LILY	Tank (Chemical, Crude, LNG, Other)	Tank	29266	2017-04-17	Richmond	18109	2017	10113.7
33083	9510682	MAXWELL BAY	Tank (Chemical, Crude, LNG, Other)	Tank	30400	2015-04-01	LA/LB	18093	2015	10351.2
33084	9759886	AMERICAN ENDURANCE	Tank (Chemical, Crude, LNG, Other)	Tank	29801	2017-08-17	Carquinez	18086	2017	10226.2
33085	9614969	NAVIOS ORIANA	Bulk	Bulk	34795	2015-07-08	LA/LB	18074.4	2015	11585.3
33086	9713492	NAVIOS VENUS	Bulk	Bulk	34777	2015-09-27	LA/LB	18073.4	2015	11581.5
33087	9712321	TORM TORINO	Tank (Chemical, Crude, LNG, Other)	Tank	29484	2017-12-29	Richmond	18066	2017	10159.6
33088	9353565	OVERSEAS BOSTON	Tank (Chemical, Crude, LNG, Other)	Tank	29242	2015-02-14	Richmond	18053	2015	10108.6
33089	9774460	TAI STAR	Bulk	Bulk	35318	2016-11-13	LA/LB	18023.7	2016	11694.6
33090	9381847	GULF RASTAQ	Tank (Chemical, Crude, LNG, Other)	Tank	29508	2017-08-04	Richmond	18014	2017	10164.7
33091	9278686	E PIONEER	Tank (Chemical, Crude, LNG, Other)	Tank	28059	2016-07-18	Carquinez	18008.5	2016	9856.97
33092	9401946	C.S. DREAM	Bulk	Bulk	29105	2015-06-07	LA/LB	17989.5	2015	10353.7
33093	9747390	STH ATHENS	Bulk	Bulk	34551	2015-09-16	LA/LB	17987	2015	11534.1
33094	9102162	DA TANG 18	Bulk	Bulk	35886	2015-04-17	LA/LB	17976	2015	11812.6
33095	9391438	ALPINE MOMENT	Tank (Chemical, Crude, LNG, Other)	Tank	29266	2017-01-09	Carquinez	17940	2017	10113.7
33096	9528392	MISS MARIAROSARIA	Tank (Chemical, Crude, LNG, Other)	Tank	29814	2016-04-07	Carquinez	17937	2016	10228.9
33097	9681845	HIGH VOYAGER	Tank (Chemical, Crude, LNG, Other)	Tank	29935	2017-03-15	Richmond	17894	2017	10254.2
33098	9425552	KANALA	Tank (Chemical, Crude, LNG, Other)	Tank	28465	2016-09-19	Carquinez	17868	2016	9943.8
33099	9388015	ENERGY PANTHER	Tank (Chemical, Crude, LNG, Other)	Tank	29494	2015-01-24	Richmond	17852	2015	10161.7
33100	9325611	STAR FALCON	Tank (Chemical, Crude, LNG, Other)	Tank	31433	2017-02-15	LA/LB	17850	2017	10564.5
33101	9309576	NS SILVER	Tank (Chemical, Crude, LNG, Other)	Tank	27357	2015-01-27	Carquinez	17845	2015	9705.68
33102	9590905	MAERSK MIYAJIMA	Tank (Chemical, Crude, LNG, Other)	Tank	28777	2017-02-16	Richmond	17844	2017	10010.2
33103	9683386	SILVER HAGUE	Tank (Chemical, Crude, LNG, Other)	Tank	29460	2015-02-15	Carquinez	17828	2015	10154.6
33104	9590905	MAERSK MIYAJIMA	Tank (Chemical, Crude, LNG, Other)	Tank	28777	2015-04-03	Richmond	17816.4	2015	10010.2
33105	9568043	NORD INDEPENDENCE	Tank (Chemical, Crude, LNG, Other)	Tank	28777	2016-11-29	LA/LB	17811.2	2016	10010.2
33106	9333187	RIDGEBURY JULIA M	Tank (Chemical, Crude, LNG, Other)	Tank	28063	2017-11-29	Carquinez	17809	2017	9857.83
33107	9360324	ATLANTIC TITAN	Tank (Chemical, Crude, LNG, Other)	Tank	29266	2016-03-26	Carquinez	17806	2016	10113.7
33108	9118630	FLORIDA VOYAGER	Tank (Chemical, Crude, LNG, Other)	Tank	30415	2015-11-07	Richmond	17792	2015	10354.3
33109	9408138	EVERGREEN STATE	Tank (Chemical, Crude, LNG, Other)	Tank	29606	2015-07-11	Richmond	17775.7	2015	10185.3
33110	9387580	VALLE BIANCA	Tank (Chemical, Crude, LNG, Other)	Tank	29987	2015-01-08	Richmond	17756	2015	10265.1
33111	9686728	STI REGINA	Tank (Chemical, Crude, LNG, Other)	Tank	29735	2017-10-23	Carquinez	17749.1	2017	10212.3
33112	9325336	NAVE DORADO	Tank (Chemical, Crude, LNG, Other)	Tank	28799	2015-05-12	Carquinez	17737.6	2015	10014.9
33113	9712979	PHOENIX RISING	Bulk	Bulk	34553	2015-07-19	LA/LB	17736.3	2015	11534.5
33114	9729477	BALTIC SCORPION	Bulk	Bulk	36353	2015-08-25	LA/LB	17701	2015	11909.1
33115	9729477	BALTIC SCORPION	Bulk	Bulk	36353	2015-09-01	San Diego	17701	2015	11909.1
33116	9568043	NORD INDEPENDENCE	Tank (Chemical, Crude, LNG, Other)	Tank	28777	2016-12-20	Carquinez	17700.5	2016	10010.2
33117	9408126	EMPIRE STATE	Tank (Chemical, Crude, LNG, Other)	Tank	29527	2015-03-02	Carquinez	17694	2015	10168.7
33118	9439802	RIDGEBURY ROSEMARY E	Tank (Chemical, Crude, LNG, Other)	Tank	29832	2015-12-31	Richmond	17676	2015	10232.7
33119	9726621	HAFNIA LISE	Tank (Chemical, Crude, LNG, Other)	Tank	29658	2017-05-02	Carquinez	17640	2017	10196.2
33120	9573854	FURNESS ST KILDA	Bulk	Bulk	34795	2016-01-10	Carquinez	17627	2016	11585.3
33121	9642148	TAI SUCCESS	Bulk	Bulk	34775	2015-05-25	LA/LB	17626.7	2015	11581.1
33122	9681144	STI ST CHARLES	Tank (Chemical, Crude, LNG, Other)	Tank	29767	2017-01-07	Carquinez	17603	2017	10219.1
33123	9645798	STI VILLE	Tank (Chemical, Crude, LNG, Other)	Tank	29715	2015-10-29	Richmond	17599.4	2015	10208.2
33124	9363479	MINERVA JOY	Tank (Chemical, Crude, LNG, Other)	Tank	28056	2017-05-10	LA/LB	17582.7	2017	9856.33
33125	9726487	TORM TIMOTHY	Tank (Chemical, Crude, LNG, Other)	Tank	29484	2017-11-17	Richmond	17575	2017	10159.6
33126	9448712	NORD GUARDIAN	Tank (Chemical, Crude, LNG, Other)	Tank	30241	2015-08-24	Richmond	17548.3	2015	10318.1
33127	9496977	NANTONG K	Bulk	Bulk	33232	2016-12-27	LA/LB	17547.3	2016	11254.9
33128	9465980	TORM ALMENA	Tank (Chemical, Crude, LNG, Other)	Tank	30241	2017-11-08	Richmond	17537	2017	10318.1
33129	9682409	SILVER HANNAH	Tank (Chemical, Crude, LNG, Other)	Tank	29460	2016-07-11	Richmond	17532	2016	10154.6
33130	9332028	ATLANTIC BLUE	Tank (Chemical, Crude, LNG, Other)	Tank	29266	2016-12-05	Carquinez	17531.9	2016	10113.7
33131	9667928	EVINOS	Tank (Chemical, Crude, LNG, Other)	Tank	29940	2017-03-16	Richmond	17529.8	2017	10255.3
33132	9131369	MISSISSIPPI VOYAGER	Tank (Chemical, Crude, LNG, Other)	Tank	30415	2015-07-16	LA/LB	17504	2015	10354.3
33133	9674725	HIGH DISCOVERY	Tank (Chemical, Crude, LNG, Other)	Tank	29935	2016-11-16	Richmond	17494.7	2016	10254.2
33134	9674725	HIGH DISCOVERY	Tank (Chemical, Crude, LNG, Other)	Tank	29935	2017-02-07	Richmond	17488	2017	10254.2
33135	9408126	EMPIRE STATE	Tank (Chemical, Crude, LNG, Other)	Tank	29527	2015-05-07	Carquinez	17484	2015	10168.7
33136	9466013	TORM AGNETE	Tank (Chemical, Crude, LNG, Other)	Tank	30241	2017-07-09	Richmond	17466.4	2017	10318.1
33137	9448712	NORD GUARDIAN	Tank (Chemical, Crude, LNG, Other)	Tank	30241	2017-03-04	Richmond	17465	2017	10318.1
33138	9540819	ANDES	Tank (Chemical, Crude, LNG, Other)	Tank	29429	2016-06-27	Carquinez	17441.3	2016	10148.1
33139	9540819	ANDES	Tank (Chemical, Crude, LNG, Other)	Tank	29429	2016-07-02	LA/LB	17441.3	2016	10148.1
33140	9281437	MARIETTA	Bulk	Bulk	40135	2017-05-08	LA/LB	17412	2017	12674.6
33141	9455741	VELEBIT	Tank (Chemical, Crude, LNG, Other)	Tank	30638	2015-10-15	Richmond	17402	2015	10400.6
33142	9712321	TORM TORINO	Tank (Chemical, Crude, LNG, Other)	Tank	29484	2017-08-14	Richmond	17378	2017	10159.6
33143	9573658	MAERSK MISAKI	Tank (Chemical, Crude, LNG, Other)	Tank	28777	2017-07-31	Carquinez	17377	2017	10010.2
33144	9328132	GOTLAND CAROLINA	Tank (Chemical, Crude, LNG, Other)	Tank	29283	2016-11-02	Carquinez	17375	2016	10117.3
33145	9718818	MADHA SILVER	Tank (Chemical, Crude, LNG, Other)	Tank	29354	2017-12-08	San Francisco	17349	2017	10132.3
33146	9759886	AMERICAN ENDURANCE	Tank (Chemical, Crude, LNG, Other)	Tank	29801	2017-07-04	Carquinez	17340	2017	10226.2
33147	9330604	CAPRICORN VOYAGER	Tank (Chemical, Crude, LNG, Other)	Tank	58442	2016-03-04	Richmond	17332	2016	15427
33148	9363479	MINERVA JOY	Tank (Chemical, Crude, LNG, Other)	Tank	28056	2017-06-10	LA/LB	17324.8	2017	9856.33
33149	9144914	OREGON VOYAGER	Tank (Chemical, Crude, LNG, Other)	Tank	30770	2016-11-27	El Segundo	17300	2016	10427.9
33150	9420760	PUDU	Tank (Chemical, Crude, LNG, Other)	Tank	30010	2016-08-25	Carquinez	17296.2	2016	10269.9
33151	9700471	AMOR	Tank (Chemical, Crude, LNG, Other)	Tank	29770	2017-01-29	Richmond	17288	2017	10219.7
33152	9487627	ATHINA L	Bulk	Bulk	44262	2015-02-11	LA/LB	17284.6	2015	13479.9
33153	9629964	STI ONYX	Tank (Chemical, Crude, LNG, Other)	Tank	29708	2016-12-18	LA/LB	17282	2016	10206.7
33154	9408126	EMPIRE STATE	Tank (Chemical, Crude, LNG, Other)	Tank	29527	2015-08-23	Carquinez	17278	2015	10168.7
33155	9706841	STI BROOKLYN	Tank (Chemical, Crude, LNG, Other)	Tank	29735	2015-12-10	Carquinez	17271	2015	10212.3
33156	9683403	SILVER HOUSTON	Tank (Chemical, Crude, LNG, Other)	Tank	29460	2015-09-09	Richmond	17256	2015	10154.6
33157	9544592	MAERSK MESSINA	Tank (Chemical, Crude, LNG, Other)	Tank	28777	2015-04-27	LA/LB	17225	2015	10010.2
33158	9712979	PHOENIX RISING	Bulk	Bulk	34553	2016-02-12	LA/LB	17160	2016	11534.5
33159	9702211	ESSIE C	Tank (Chemical, Crude, LNG, Other)	Tank	29225	2016-06-15	Carquinez	17149	2016	10105.1
33160	9515917	ZEFYROS	Tank (Chemical, Crude, LNG, Other)	Tank	29924	2017-11-28	Richmond	17143	2017	10251.9
33161	9118630	FLORIDA VOYAGER	Tank (Chemical, Crude, LNG, Other)	Tank	30415	2016-11-23	El Segundo	17138	2016	10354.3
33162	9330604	CAPRICORN VOYAGER	Tank (Chemical, Crude, LNG, Other)	Tank	58442	2015-08-27	El Segundo	17137	2015	15427
33163	9367683	FREJA BALTIC	Tank (Chemical, Crude, LNG, Other)	Tank	26897	2016-02-05	San Francisco	17112	2016	9605.72
33164	9451460	EAGLE MILAN	Tank (Chemical, Crude, LNG, Other)	Tank	28231	2017-02-16	Richmond	17079	2017	9893.82
33165	9402770	IPANEMA STREET	Tank (Chemical, Crude, LNG, Other)	Tank	26916	2015-04-11	Richmond	17040	2015	9609.86
33166	9388015	ENERGY PANTHER	Tank (Chemical, Crude, LNG, Other)	Tank	29494	2015-02-19	Richmond	17007	2015	10161.7
33167	9441154	CAPE TALLIN	Tank (Chemical, Crude, LNG, Other)	Tank	42010	2015-10-07	Carquinez	16974	2015	12611.1
33168	9408126	EMPIRE STATE	Tank (Chemical, Crude, LNG, Other)	Tank	29527	2017-05-24	Carquinez	16901	2017	10168.7
33169	9283734	TULA	Tank (Chemical, Crude, LNG, Other)	Tank	29242	2017-03-17	LA/LB	16897.8	2017	10108.6
33170	9408126	EMPIRE STATE	Tank (Chemical, Crude, LNG, Other)	Tank	29527	2017-08-09	Carquinez	16885	2017	10168.7
33171	9524762	TARANGER	Tank (Chemical, Crude, LNG, Other)	Tank	29712	2016-01-11	LA/LB	16883	2016	10207.5
33172	9320257	GEORG MAERSK	Container (Includes Reefer)	Container	98648	2016-06-30	LA/LB	16872.1	2016	20504.1
33173	9440514	PAG	Tank (Chemical, Crude, LNG, Other)	Tank	29735	2017-12-26	Carquinez	16870	2017	10212.3
33174	9692349	SILVER EUPLECTA	Tank (Chemical, Crude, LNG, Other)	Tank	29327	2017-09-09	Carquinez	16854	2017	10126.6
33175	9572264	SEBAROK SPIRIT	Tank (Chemical, Crude, LNG, Other)	Tank	60193	2017-04-05	Richmond	16853	2017	15707.5
33176	9316244	RADIANT SEA	Tank (Chemical, Crude, LNG, Other)	Tank	42052	2015-09-03	Carquinez	16851	2015	12618.8
33177	9283734	TULA	Tank (Chemical, Crude, LNG, Other)	Tank	29242	2015-02-28	LA/LB	16849.6	2015	10108.6
33178	9433834	FPMC 25	Tank (Chemical, Crude, LNG, Other)	Tank	28458	2015-04-17	Carquinez	16825	2015	9942.31
33179	9408126	EMPIRE STATE	Tank (Chemical, Crude, LNG, Other)	Tank	29527	2016-09-22	Carquinez	16785	2016	10168.7
33180	9470997	MOUNT KIBO	Tank (Chemical, Crude, LNG, Other)	Tank	23313	2015-12-09	Carquinez	16780	2015	8802.67
33181	9448712	NORD GUARDIAN	Tank (Chemical, Crude, LNG, Other)	Tank	30241	2015-05-15	Carquinez	16778	2015	10318.1
33182	9144926	CALIFORNIA VOYAGER	Tank (Chemical, Crude, LNG, Other)	Tank	30770	2015-01-20	Richmond	16771	2015	10427.9
33183	9719757	NAVIG8 AZOTIC	Tank (Chemical, Crude, LNG, Other)	Tank	23676	2016-02-21	Richmond	16765	2016	8886.09
33184	9561382	NEW BREEZE	Tank (Chemical, Crude, LNG, Other)	Tank	28777	2015-11-21	Richmond	16747.9	2015	10010.2
33185	9233973	MERMAID EXPRESS	Tank (Chemical, Crude, LNG, Other)	Tank	27969	2016-02-25	San Francisco	16725	2016	9837.66
33186	9325611	STAR FALCON	Tank (Chemical, Crude, LNG, Other)	Tank	31433	2015-11-22	Carquinez	16717	2015	10564.5
33187	9363065	PETANI	Bulk	Bulk	40170	2017-05-24	Carquinez	16700	2017	12681.5
33188	9353589	OVERSEAS MARTINEZ	Tank (Chemical, Crude, LNG, Other)	Tank	29242	2015-12-19	Carquinez	16700	2015	10108.6
33189	9144926	CALIFORNIA VOYAGER	Tank (Chemical, Crude, LNG, Other)	Tank	30770	2016-02-08	Richmond	16687	2016	10427.9
33190	9413690	RAPALLO	Bulk	Bulk	40170	2017-07-27	Carquinez	16684.5	2017	12681.5
33191	9182473	STOVE TRANSPORT	Bulk	Bulk	26966	2015-05-20	Redwood	16674.7	2015	9868.04
33192	9470985	MOUNT EVEREST	Tank (Chemical, Crude, LNG, Other)	Tank	23313	2016-05-17	Carquinez	16663	2016	8802.67
33193	9520596	ULTRA LANIGAN	Bulk	Bulk	32309	2016-12-26	LA/LB	16618.3	2016	11057.2
33194	9466025	TORM AMALIE	Tank (Chemical, Crude, LNG, Other)	Tank	30241	2015-08-05	Carquinez	16589	2015	10318.1
33195	9425552	KANALA	Tank (Chemical, Crude, LNG, Other)	Tank	28465	2016-06-25	Carquinez	16555.9	2016	9943.8
33196	9252448	STENA CONQUEROR	Tank (Chemical, Crude, LNG, Other)	Tank	27512	2015-06-23	Richmond	16547	2015	9739.21
33197	9711573	NAVIG8 AQUAMARINE	Tank (Chemical, Crude, LNG, Other)	Tank	23676	2015-11-30	Carquinez	16547	2015	8886.09
33198	9568031	NORD INTEGRITY	Tank (Chemical, Crude, LNG, Other)	Tank	28777	2017-11-25	Carquinez	16536.1	2017	10010.2
33199	9144926	CALIFORNIA VOYAGER	Tank (Chemical, Crude, LNG, Other)	Tank	30770	2015-07-14	Richmond	16533	2015	10427.9
33200	9410789	CMA CGM COLUMBA	Container (Includes Reefer)	Container	131332	2016-02-10	Oakland	16528	2016	24696.6
33201	9374844	KING DORIAN	Tank (Chemical, Crude, LNG, Other)	Tank	42010	2015-10-28	LA/LB	16528	2015	12611.1
33202	9281578	LOUKAS 1	Tank (Chemical, Crude, LNG, Other)	Tank	27207	2017-10-22	Carquinez	16518	2017	9673.15
33203	9725469	NORD MISSOURI	Bulk	Bulk	34558	2017-09-17	LA/LB	16512.2	2017	11535.5
33204	9533438	SAGAR RATAN	Bulk	Bulk	33910	2016-05-25	LA/LB	16506.6	2016	11398.9
33205	9283734	TULA	Tank (Chemical, Crude, LNG, Other)	Tank	29242	2015-02-05	LA/LB	16468.7	2015	10108.6
33206	9767560	KM VANCOUVER	Bulk	Bulk	35826	2017-01-03	Stockton	16461	2017	11800.1
33207	9332303	ATLANTIC FRONTIER	Tank (Chemical, Crude, LNG, Other)	Tank	29266	2015-04-21	Carquinez	16450	2015	10113.7
33208	9589267	PEDHOULAS FARMER	Bulk	Bulk	44289	2016-06-23	LA/LB	16444	2016	13485.1
33209	9558244	ATLANTIC ELM	Bulk	Bulk	32376	2017-01-01	LA/LB	16437.6	2017	11071.6
33210	9583108	LOUISIANA MAMA	Bulk	Bulk	32361	2016-05-01	LA/LB	16437.6	2016	11068.3
33211	9610729	ZHOUSHAN ISLAND	Bulk	Bulk	32356	2016-12-21	Carquinez	16437.6	2016	11067.3
33212	9520651	STARRY SKY	Bulk	Bulk	32319	2015-06-12	LA/LB	16437.6	2015	11059.3
33213	9558282	FORTUNE TIGER	Bulk	Bulk	32309	2015-12-13	LA/LB	16437.6	2015	11057.2
33214	9675509	BW LIONESS	Tank (Chemical, Crude, LNG, Other)	Tank	29737	2016-05-05	Richmond	16400	2016	10212.8
33215	9599779	AFRICAN HORNBILL	Bulk	Bulk	34795	2016-12-24	LA/LB	16389.7	2016	11585.3
33216	9628049	SPRING SUNSHINE	Bulk	Bulk	29304	2016-04-27	Richmond	16383	2016	10398.2
33217	9681390	STI VENERE	Tank (Chemical, Crude, LNG, Other)	Tank	29785	2015-02-06	Carquinez	16380	2015	10222.8
33218	9330599	CASTOR VOYAGER	Tank (Chemical, Crude, LNG, Other)	Tank	58088	2015-10-04	Carquinez	16353.3	2015	15369.9
33219	9289166	NEDAS	Tank (Chemical, Crude, LNG, Other)	Tank	35711	2015-01-22	LA/LB	16346	2015	11420.4
33220	9456410	PORT DALIAN	Bulk	Bulk	33036	2016-03-10	Carquinez	16333.4	2016	11213.1
33221	9609811	PRIVAEGEAN	Bulk	Bulk	33037	2015-10-19	Redwood	16325	2015	11213.3
33222	9568043	NORD INDEPENDENCE	Tank (Chemical, Crude, LNG, Other)	Tank	28777	2017-01-02	Carquinez	16316	2017	10010.2
33223	9355513	STAR MINERVA	Bulk	Bulk	30360	2017-05-05	Carquinez	16296.7	2017	10632.5
33224	9700055	TIGER SHANGHI	Bulk	Bulk	36449	2015-10-23	LA/LB	16295.7	2015	11928.9
33225	9433509	TORM ATLANTIC	Tank (Chemical, Crude, LNG, Other)	Tank	30221	2017-11-13	Richmond	16234	2017	10313.9
33226	9759678	PORT BELMONTE	Bulk	Bulk	35832	2017-08-30	Carquinez	16233	2017	11801.4
33227	9699036	NAUTICAL HILARY	Bulk	Bulk	36324	2017-11-19	San Francisco	16212.1	2017	11903.1
33228	9233973	MERMAID EXPRESS	Tank (Chemical, Crude, LNG, Other)	Tank	27969	2016-12-23	Carquinez	16201	2016	9837.66
33229	9353565	OVERSEAS BOSTON	Tank (Chemical, Crude, LNG, Other)	Tank	29242	2017-11-02	Carquinez	16198	2017	10108.6
33230	9451733	NINA	Tank (Chemical, Crude, LNG, Other)	Tank	25864	2015-01-06	Carquinez	16193	2015	9378.78
33231	9707637	TRIDENT STAR	Bulk	Bulk	32370	2016-12-25	LA/LB	16192.8	2016	11070.3
33232	9144926	CALIFORNIA VOYAGER	Tank (Chemical, Crude, LNG, Other)	Tank	30770	2016-01-26	Richmond	16184	2016	10427.9
33233	9707261	STI MANHATTAN	Tank (Chemical, Crude, LNG, Other)	Tank	29735	2017-06-11	Carquinez	16169	2017	10212.3
33234	9367669	PETALOUDA	Tank (Chemical, Crude, LNG, Other)	Tank	26913	2017-08-23	Richmond	16163.4	2017	9609.2
33235	9448724	NORD GAINER	Tank (Chemical, Crude, LNG, Other)	Tank	30241	2015-09-18	Richmond	16159	2015	10318.1
33236	9629706	NORD STEADY	Tank (Chemical, Crude, LNG, Other)	Tank	29983	2015-04-03	Richmond	16149	2015	10264.3
33237	9439785	RIDGEBURY ALEXANDRA Z	Tank (Chemical, Crude, LNG, Other)	Tank	29905	2016-10-15	Carquinez	16137	2016	10248
33238	9439785	RIDGEBURY ALEXANDRA Z	Tank (Chemical, Crude, LNG, Other)	Tank	29905	2016-10-20	Carquinez	16137	2016	10248
33239	9635810	BW PUMA	Tank (Chemical, Crude, LNG, Other)	Tank	29737	2015-10-31	Carquinez	16130	2015	10212.8
33240	9730256	MENOMONEE	Bulk	Bulk	34206	2017-02-25	LA/LB	16127	2017	11461.4
33241	9465978	TORM ASLAUG	Tank (Chemical, Crude, LNG, Other)	Tank	30241	2017-03-23	Richmond	16119.5	2017	10318.1
33242	9330599	CASTOR VOYAGER	Tank (Chemical, Crude, LNG, Other)	Tank	58088	2016-03-01	El Segundo	16118	2016	15369.9
33243	9658915	SUNNY ETERNITY	Bulk	Bulk	40978	2015-06-25	LA/LB	16105	2015	12841.5
33244	9679139	SAGAR KANYA	Bulk	Bulk	33192	2016-04-13	LA/LB	16101.6	2016	11246.4
33245	9420318	LUISIA COLOSSUS	Bulk	Bulk	30811	2015-07-23	LA/LB	16083.5	2015	10731.6
33246	9317078	HARUNA EXPRESS	Tank (Chemical, Crude, LNG, Other)	Tank	27969	2015-04-08	Richmond	16083	2015	9837.66
33247	9461697	HAFNIA CRUX	Tank (Chemical, Crude, LNG, Other)	Tank	30241	2015-09-15	Carquinez	16060	2015	10318.1
33248	9374210	OCEAN SAKURA	Bulk	Bulk	39737	2015-03-01	Richmond	16047.6	2015	12595.3
33249	9466001	TORM ALEXANDRA	Tank (Chemical, Crude, LNG, Other)	Tank	30241	2015-10-12	Carquinez	16031.2	2015	10318.1
33250	9118630	FLORIDA VOYAGER	Tank (Chemical, Crude, LNG, Other)	Tank	30415	2017-08-03	Richmond	16027	2017	10354.3
33251	9313503	FASSA	Bulk	Bulk	30936	2015-02-20	LA/LB	16012.5	2015	10759
33252	9399923	NAVE EQUATOR	Tank (Chemical, Crude, LNG, Other)	Tank	30083	2015-08-13	Richmond	15994	2015	10285.1
33253	9681144	STI ST CHARLES	Tank (Chemical, Crude, LNG, Other)	Tank	29767	2015-04-20	LA/LB	15953	2015	10219.1
33254	9686754	STI SOHO	Tank (Chemical, Crude, LNG, Other)	Tank	29735	2015-06-01	Carquinez	15941	2015	10212.3
33255	9543548	TORM ARAWA	Tank (Chemical, Crude, LNG, Other)	Tank	30241	2017-12-25	Richmond	15921	2017	10318.1
33256	9520651	STARRY SKY	Bulk	Bulk	32319	2016-07-23	LA/LB	15909.3	2016	11059.3
33257	9303510	TAI PROSPERITY	Bulk	Bulk	41372	2015-04-18	LA/LB	15898	2015	12919
33258	9723980	TIGER HONGKONG	Bulk	Bulk	36449	2017-11-23	LA/LB	15882.4	2017	11928.9
33259	9686986	DONG-A TRITON	Tank (Chemical, Crude, LNG, Other)	Tank	28160	2015-10-25	Carquinez	15877	2015	9878.62
33260	9131369	MISSISSIPPI VOYAGER	Tank (Chemical, Crude, LNG, Other)	Tank	30415	2017-02-13	Richmond	15859	2017	10354.3
33261	9568043	NORD INDEPENDENCE	Tank (Chemical, Crude, LNG, Other)	Tank	28777	2017-06-18	LA/LB	15858	2017	10010.2
33262	9131369	MISSISSIPPI VOYAGER	Tank (Chemical, Crude, LNG, Other)	Tank	30415	2015-11-20	Richmond	15855	2015	10354.3
33263	9731248	GENAVA	Bulk	Bulk	32540	2017-02-22	Richmond	15854	2017	11106.8
33264	9330604	CAPRICORN VOYAGER	Tank (Chemical, Crude, LNG, Other)	Tank	58442	2016-06-16	Carquinez	15844	2016	15427
33265	9503990	SONGA GLORY	Bulk	Bulk	33232	2017-11-19	Carquinez	15828.1	2017	11254.9
33266	9131369	MISSISSIPPI VOYAGER	Tank (Chemical, Crude, LNG, Other)	Tank	30415	2017-04-03	Carquinez	15816	2017	10354.3
33267	9615779	FALMOUTH BAY	Bulk	Bulk	33126	2017-09-03	LA/LB	15800.7	2017	11232.3
33268	9520613	MAINE EHIME	Bulk	Bulk	32309	2016-01-13	Stockton	15785	2016	11057.2
33269	9621792	PYXIS	Bulk	Bulk	32987	2016-09-13	Carquinez	15780.8	2016	11202.6
33270	9692349	SILVER EUPLECTA	Tank (Chemical, Crude, LNG, Other)	Tank	29327	2017-02-07	Carquinez	15779.4	2017	10126.6
33271	9420306	YM TRADITION	Bulk	Bulk	30816	2017-05-27	LA/LB	15749.1	2017	10732.7
33272	9367748	NORD ORGANISER	Tank (Chemical, Crude, LNG, Other)	Tank	26900	2015-02-16	Carquinez	15748	2015	9606.37
33273	9353577	OVERSEAS NIKISKI	Tank (Chemical, Crude, LNG, Other)	Tank	29242	2015-03-08	LA/LB	15724	2015	10108.6
33274	9414280	EAGLE EXPRESS	Tank (Chemical, Crude, LNG, Other)	Tank	28051	2016-03-14	Richmond	15709	2016	9855.26
33275	9282390	YUAN PING SEA	Bulk	Bulk	30881	2016-06-21	LA/LB	15706.9	2016	10747
33276	9345659	PAPILLON	Tank (Chemical, Crude, LNG, Other)	Tank	26913	2017-05-07	Richmond	15660	2017	9609.2
33277	9466025	TORM AMALIE	Tank (Chemical, Crude, LNG, Other)	Tank	30241	2017-10-17	Richmond	15652	2017	10318.1
33278	9727132	TAI SPLENDOR	Bulk	Bulk	34009	2016-10-18	LA/LB	15638.5	2016	11419.8
33279	9360324	ATLANTIC TITAN	Tank (Chemical, Crude, LNG, Other)	Tank	29266	2016-10-20	Richmond	15561	2016	10113.7
33280	9391402	CONTI GUINEA	Tank (Chemical, Crude, LNG, Other)	Tank	23403	2015-03-27	LA/LB	15558	2015	8823.4
33281	9537381	H-G BUELOW	Bulk	Bulk	32987	2015-07-25	Carquinez	15553.7	2015	11202.6
33282	9594638	LEO	Bulk	Bulk	32987	2017-05-20	LA/LB	15526.8	2017	11202.6
33283	9454084	OCEAN COLOSSUS	Bulk	Bulk	33096	2016-05-16	Carquinez	15518.6	2016	11225.9
33284	9498561	DN MILLET	Bulk	Bulk	34402	2016-06-15	LA/LB	15509.1	2016	11502.7
33285	9498561	DN MILLET	Bulk	Bulk	34402	2016-08-06	Richmond	15509.1	2016	11502.7
33286	9731535	AMIS GLORY	Bulk	Bulk	31557	2017-05-17	LA/LB	15508	2017	10894.5
33287	9291078	GREAT AMITY	Bulk	Bulk	31260	2015-10-30	LA/LB	15506.4	2015	10829.8
33288	9281578	LOUKAS 1	Tank (Chemical, Crude, LNG, Other)	Tank	27207	2017-02-13	Carquinez	15495	2017	9673.15
33289	9353577	OVERSEAS NIKISKI	Tank (Chemical, Crude, LNG, Other)	Tank	29242	2015-11-08	Carquinez	15466	2015	10108.6
33290	9311141	PRABHU SAKHAWAT	Bulk	Bulk	40033	2017-07-27	LA/LB	15461.5	2017	12654.3
33291	9290854	IRIS HALO	Bulk	Bulk	31247	2017-09-02	LA/LB	15454.8	2017	10827
33292	9718753	RUSTAQ SILVER	Tank (Chemical, Crude, LNG, Other)	Tank	29354	2017-10-17	San Francisco	15443.7	2017	10132.3
33293	9380752	DUBAI GALACTIC	Bulk	Bulk	30719	2016-02-05	Redwood	15438.5	2016	10711.5
33294	9700330	ULTRA OMEGA	Bulk	Bulk	36203	2017-10-18	LA/LB	15423	2017	11878.2
33295	9131369	MISSISSIPPI VOYAGER	Tank (Chemical, Crude, LNG, Other)	Tank	30415	2016-12-01	El Segundo	15420	2016	10354.3
33296	9700586	MERIT TRADER	Bulk	Bulk	32726	2017-12-11	LA/LB	15412.4	2017	11146.8
33297	9238478	26 AGUSTOS	Bulk	Bulk	30303	2015-03-15	LA/LB	15407	2015	10619.9
33298	9452505	SEAGULL	Bulk	Bulk	34374	2016-08-20	LA/LB	15402.2	2016	11496.8
33299	9309655	JALMA TOPIC	Bulk	Bulk	30369	2016-03-14	LA/LB	15401.7	2016	10634.5
33300	9763875	TOP GRACE	Bulk	Bulk	34593	2017-12-12	LA/LB	15391	2017	11542.9
33301	9358321	PTI SEXTANS	Tank (Chemical, Crude, LNG, Other)	Tank	30006	2015-11-02	Carquinez	15356	2015	10269.1
33302	9459266	SUNLIGHT EXPRESS	Tank (Chemical, Crude, LNG, Other)	Tank	28725	2016-02-24	Richmond	15346	2016	9999.15
33303	9434747	NAESS RESOLUTE	Bulk	Bulk	33044	2016-09-22	LA/LB	15332.2	2016	11214.8
33304	9282742	OKTEM AKSOY	Bulk	Bulk	30058	2017-08-09	Carquinez	15330.9	2017	10565.8
33305	9759886	AMERICAN ENDURANCE	Tank (Chemical, Crude, LNG, Other)	Tank	29801	2017-07-16	Carquinez	15330	2017	10226.2
33306	9615743	CLIFTON BAY	Bulk	Bulk	33126	2017-11-16	LA/LB	15286	2017	11232.3
33307	9353577	OVERSEAS NIKISKI	Tank (Chemical, Crude, LNG, Other)	Tank	29242	2015-03-23	LA/LB	15274	2015	10108.6
33308	9131369	MISSISSIPPI VOYAGER	Tank (Chemical, Crude, LNG, Other)	Tank	30415	2015-07-03	Richmond	15269	2015	10354.3
33309	9466025	TORM AMALIE	Tank (Chemical, Crude, LNG, Other)	Tank	30241	2016-11-28	Carquinez	15258	2016	10318.1
33310	9603116	NATHAN BRANDON	Bulk	Bulk	32987	2015-04-11	LA/LB	15244.6	2015	11202.6
33311	9291365	GLOBAL GALAXY	Bulk	Bulk	29353	2015-06-22	Carquinez	15224.5	2015	10409.2
33312	9692351	SILVER EBALINA	Tank (Chemical, Crude, LNG, Other)	Tank	29327	2016-03-28	Richmond	15215	2016	10126.6
33313	9624055	ETERNAL TRIUMPH	Bulk	Bulk	31538	2015-02-11	LA/LB	15208	2015	10890.3
33314	9144914	OREGON VOYAGER	Tank (Chemical, Crude, LNG, Other)	Tank	30770	2016-10-11	El Segundo	15200	2016	10427.9
33315	9708758	INDIGO SPICA	Bulk	Bulk	32726	2017-05-20	San Francisco	15139.6	2017	11146.8
33316	9701231	CAMILA	Bulk	Bulk	21532	2017-10-31	Oakland	15138.1	2017	8564.82
33317	9514121	BALTIC K	Bulk	Bulk	31572	2017-04-17	LA/LB	15136.8	2017	10897.7
33318	9514121	BALTIC K	Bulk	Bulk	31572	2017-10-04	LA/LB	15136.8	2017	10897.7
33319	9514030	MATSUE	Bulk	Bulk	31540	2016-11-27	LA/LB	15136.8	2016	10890.8
33320	9643958	ULTRA VANSCOY	Bulk	Bulk	23264	2017-11-21	LA/LB	15132.1	2017	8992.2
33321	9574028	NORD IMABARI	Bulk	Bulk	23264	2015-12-15	LA/LB	15131.3	2015	8992.2
33322	9691498	NY TRADER I	Bulk	Bulk	23263	2017-09-21	Richmond	15124.3	2017	8991.96
33323	9399935	NAVE ORBIT	Tank (Chemical, Crude, LNG, Other)	Tank	30083	2016-05-27	Richmond	15112	2016	10285.1
33324	9615731	AMAMI K	Bulk	Bulk	33126	2017-02-23	LA/LB	15109.5	2017	11232.3
33325	9738909	INDIAN OCEAN	Bulk	Bulk	23432	2017-06-19	Oakland	15089.3	2017	9033.02
33326	9118630	FLORIDA VOYAGER	Tank (Chemical, Crude, LNG, Other)	Tank	30415	2016-12-06	El Segundo	15088	2016	10354.3
33327	9446714	CS CHAMP	Bulk	Bulk	32987	2015-09-21	Carquinez	15062.9	2015	11202.6
33328	9400849	JAL ANANT	Tank (Chemical, Crude, LNG, Other)	Tank	28231	2017-09-22	Richmond	15055	2017	9893.82
33329	9643556	LAKE DAWN	Bulk	Bulk	43008	2017-09-13	LA/LB	15043.4	2017	13238.3
33330	9339777	RIBBON	Bulk	Bulk	30018	2017-01-11	Richmond	15036.9	2017	10557
33331	9353577	OVERSEAS NIKISKI	Tank (Chemical, Crude, LNG, Other)	Tank	29242	2015-02-27	LA/LB	15026.6	2015	10108.6
33332	9589798	ULTRA DYNAMIC	Bulk	Bulk	34789	2017-12-11	LA/LB	15022	2017	11584
33333	9544164	EVA BULKER	Bulk	Bulk	23950	2017-11-01	Oakland	14988	2017	9158.2
33334	9530670	ASIA EMERALD II	Bulk	Bulk	33045	2017-10-01	LA/LB	14918.3	2017	11215
33335	9420291	QUEEN KOBE	Bulk	Bulk	30764	2016-04-14	LA/LB	14892.8	2016	10721.3
33336	9378371	FANTASIA	Tank (Chemical, Crude, LNG, Other)	Tank	29614	2015-09-27	Richmond	14891.1	2015	10187
33337	9333187	RIDGEBURY JULIA M	Tank (Chemical, Crude, LNG, Other)	Tank	28063	2015-09-12	Carquinez	14874	2015	9857.83
33338	9324643	DIVA EVA	Bulk	Bulk	30046	2017-12-29	Oakland	14831.1	2017	10563.2
33339	9288497	OCEAN VIRGO	Bulk	Bulk	30042	2016-04-28	LA/LB	14830	2016	10562.3
33340	9674725	HIGH DISCOVERY	Tank (Chemical, Crude, LNG, Other)	Tank	29935	2017-01-13	Richmond	14810	2017	10254.2
33341	9144914	OREGON VOYAGER	Tank (Chemical, Crude, LNG, Other)	Tank	30770	2016-10-02	El Segundo	14800	2016	10427.9
33342	9144914	OREGON VOYAGER	Tank (Chemical, Crude, LNG, Other)	Tank	30770	2016-11-16	El Segundo	14800	2016	10427.9
33343	9353539	OVERSEAS LOS ANGELES	Tank (Chemical, Crude, LNG, Other)	Tank	29242	2015-04-17	Carquinez	14800	2015	10108.6
33344	9399935	NAVE ORBIT	Tank (Chemical, Crude, LNG, Other)	Tank	30083	2016-03-09	Richmond	14788	2016	10285.1
33345	9131369	MISSISSIPPI VOYAGER	Tank (Chemical, Crude, LNG, Other)	Tank	30415	2017-09-22	Richmond	14785	2017	10354.3
33346	9293973	LIBERA	Tank (Chemical, Crude, LNG, Other)	Tank	25373	2016-03-23	LA/LB	14747	2016	9269.68
33347	9231573	PRABHU DAYA	Bulk	Bulk	29986	2017-01-03	Carquinez	14715.1	2017	10549.9
33348	9131369	MISSISSIPPI VOYAGER	Tank (Chemical, Crude, LNG, Other)	Tank	30415	2016-07-20	El Segundo	14707	2016	10354.3
33349	9701231	CAMILA	Bulk	Bulk	21532	2016-05-07	Redwood	14663.9	2016	8564.82
33350	9701231	CAMILA	Bulk	Bulk	21532	2017-05-29	LA/LB	14663.9	2017	8564.82
33351	9701231	CAMILA	Bulk	Bulk	21532	2017-11-08	Oakland	14663.9	2017	8564.82
33352	9251315	GIOVANNI TOPIC	Bulk	Bulk	30363	2015-06-23	LA/LB	14645.3	2015	10633.2
33353	9251315	GIOVANNI TOPIC	Bulk	Bulk	30363	2016-08-27	LA/LB	14645.1	2016	10633.2
33354	9410789	CMA CGM COLUMBA	Container (Includes Reefer)	Container	131332	2017-01-24	Oakland	14630.6	2017	24696.6
33355	9748253	DREAM ISLAND	Bulk	Bulk	21525	2016-06-15	Humboldt	14625.8	2016	8563.07
33356	9525821	SFL HUDSON	Bulk	Bulk	32945	2017-09-28	Richmond	14615.7	2017	11193.7
33357	9573842	VAN STAR	Bulk	Bulk	34778	2017-03-05	LA/LB	14609.7	2017	11581.7
33358	9686704	STI AQUA	Tank (Chemical, Crude, LNG, Other)	Tank	29735	2015-09-26	Carquinez	14604.8	2015	10212.3
33359	9330599	CASTOR VOYAGER	Tank (Chemical, Crude, LNG, Other)	Tank	58088	2016-09-08	El Segundo	14574	2016	15369.9
33360	9496161	NORD IZUMO	Bulk	Bulk	21483	2015-09-03	LA/LB	14551.7	2015	8552.55
33361	9537006	KING ISLAND	General	General	21483	2015-08-08	LA/LB	14551.7	2015	6611.72
33362	9353589	OVERSEAS MARTINEZ	Tank (Chemical, Crude, LNG, Other)	Tank	29242	2015-02-25	LA/LB	14550	2015	10108.6
33363	9632600	ASIA EMERALD I	Bulk	Bulk	32839	2017-04-01	LA/LB	14548	2017	11171
33364	9448712	NORD GUARDIAN	Tank (Chemical, Crude, LNG, Other)	Tank	30241	2017-11-21	San Francisco	14526	2017	10318.1
33365	9515228	MAITACA ARROW	General	General	44865	2017-01-19	LA/LB	14517.5	2017	10081
33366	9423530	COLUMBIA	Bulk	Bulk	32415	2017-04-02	LA/LB	14496	2017	11080
33367	9478573	TTM PHOENIX	Bulk	Bulk	31532	2017-05-19	LA/LB	14474	2017	10889
33368	9442225	LEO ADVANCE	Bulk	Bulk	31236	2016-01-04	LA/LB	14469	2016	10824.6
33369	9366287	HIGH MERCURY	Tank (Chemical, Crude, LNG, Other)	Tank	29733	2016-05-18	Richmond	14465	2016	10211.9
33370	9144914	OREGON VOYAGER	Tank (Chemical, Crude, LNG, Other)	Tank	30770	2015-02-14	Richmond	14450	2015	10427.9
33371	9131369	MISSISSIPPI VOYAGER	Tank (Chemical, Crude, LNG, Other)	Tank	30415	2016-02-28	El Segundo	14450	2016	10354.3
33372	9198393	STEEL HONESTY	Bulk	Bulk	26010	2016-03-02	LA/LB	14429.6	2016	9646.38
33373	9496173	C.S. STAR	Bulk	Bulk	21478	2015-03-04	LA/LB	14405.7	2015	8551.3
33374	9131369	MISSISSIPPI VOYAGER	Tank (Chemical, Crude, LNG, Other)	Tank	30415	2016-04-23	El Segundo	14400	2016	10354.3
33375	9514004	STELLAR EAGLE	Bulk	Bulk	31532	2015-06-24	LA/LB	14398	2015	10889
33376	9278882	FROGNAL	Bulk	Bulk	30051	2017-12-19	Redwood	14377	2017	10564.3
33377	9711573	NAVIG8 AQUAMARINE	Tank (Chemical, Crude, LNG, Other)	Tank	23676	2015-12-20	Richmond	14373	2015	8886.09
33378	9767431	AFRICAN MACAW	Bulk	Bulk	23247	2017-12-22	Oakland	14339	2017	8988.07
33379	9461075	C.S. OLIVE	Bulk	Bulk	43012	2016-09-25	LA/LB	14322.5	2016	13239
33380	9386392	OCEAN ANGEL	Bulk	Bulk	32379	2016-06-14	LA/LB	14310	2016	11072.2
33381	9228095	NUEVA ESPERANZA	Bulk	Bulk	28718	2017-11-10	LA/LB	14294.2	2017	10266.9
33382	9144914	OREGON VOYAGER	Tank (Chemical, Crude, LNG, Other)	Tank	30770	2015-06-08	Richmond	14280	2015	10427.9
33383	9304370	TAI HONESTY	Bulk	Bulk	30669	2017-04-10	Carquinez	14271.8	2017	10700.5
33384	9568043	NORD INDEPENDENCE	Tank (Chemical, Crude, LNG, Other)	Tank	28777	2017-05-31	Carquinez	14182	2017	10010.2
33385	9353539	OVERSEAS LOS ANGELES	Tank (Chemical, Crude, LNG, Other)	Tank	29242	2015-05-15	Carquinez	14175	2015	10108.6
33386	9131369	MISSISSIPPI VOYAGER	Tank (Chemical, Crude, LNG, Other)	Tank	30415	2015-02-12	Carquinez	14155	2015	10354.3
33387	9273624	OVERSEAS ARIADMAR	Tank (Chemical, Crude, LNG, Other)	Tank	30018	2015-02-23	Carquinez	14149	2015	10271.6
33388	9258349	MARGUERITE	Bulk	Bulk	27306	2015-09-18	LA/LB	14136.6	2015	9946.17
33389	9727089	ULTRA LASCAR	Bulk	Bulk	22469	2016-05-28	LA/LB	14116	2016	8797.55
33390	9408126	EMPIRE STATE	Tank (Chemical, Crude, LNG, Other)	Tank	29527	2015-01-02	LA/LB	14104	2015	10168.7
33391	9258674	SEA FAITH	Tank (Chemical, Crude, LNG, Other)	Tank	27627	2016-05-03	LA/LB	14093	2016	9764.04
33392	9284491	NORD MARU	Bulk	Bulk	30684	2015-12-31	LA/LB	14091.5	2015	10703.8
33393	9681845	HIGH VOYAGER	Tank (Chemical, Crude, LNG, Other)	Tank	29935	2017-01-03	Richmond	14044.5	2017	10254.2
33394	9448578	POLLUX STAR	Bulk	Bulk	32296	2015-02-21	LA/LB	14041.1	2015	11054.4
33395	9425904	SEA MELODY	Bulk	Bulk	32287	2016-08-17	LA/LB	14041.1	2016	11052.4
33396	9307102	LR1 CARRIER	Tank (Chemical, Crude, LNG, Other)	Tank	42010	2015-07-30	LA/LB	14025	2015	12611.1
33397	9307152	ATLANTIC DAWN	Tank (Chemical, Crude, LNG, Other)	Tank	56172	2017-07-11	El Segundo	14017	2017	15058.4
33398	9282871	LORENTZOS	Bulk	Bulk	31198	2017-08-10	LA/LB	14000.7	2017	10816.3
33399	9635858	BW JAGUAR	Tank (Chemical, Crude, LNG, Other)	Tank	29737	2016-02-03	Richmond	14000	2016	10212.8
33400	9730256	MENOMONEE	Bulk	Bulk	34206	2017-02-05	LA/LB	13996	2017	11461.4
33401	9738521	GREAT COMFORT	Bulk	Bulk	36429	2016-10-03	Stockton	13973.2	2016	11924.8
33402	9399935	NAVE ORBIT	Tank (Chemical, Crude, LNG, Other)	Tank	30083	2016-06-26	Richmond	13958	2016	10285.1
33403	9272929	HIGH ENDURANCE	Tank (Chemical, Crude, LNG, Other)	Tank	30028	2016-07-15	Richmond	13951	2016	10273.7
33404	9282871	LORENTZOS	Bulk	Bulk	31198	2017-09-19	Carquinez	13946.2	2017	10816.3
33405	9605982	DAYDREAM BELIEVER	Bulk	Bulk	22863	2017-04-15	LA/LB	13944.7	2017	8894.34
33406	9484467	MSC VANDYA	Container (Includes Reefer)	Container	143521	2015-08-31	LA/LB	13937	2015	26163.4
33407	9649055	FAREAST HONESTY	Bulk	Bulk	33042	2015-06-01	Carquinez	13927	2015	11214.4
33408	9336854	ATLANTIC YUCATAN	Bulk	Bulk	30822	2016-10-08	LA/LB	13856.4	2016	10734.1
33409	9408126	EMPIRE STATE	Tank (Chemical, Crude, LNG, Other)	Tank	29527	2015-02-11	Carquinez	13843	2015	10168.7
33410	9709324	DAIWAN KALON	Bulk	Bulk	21525	2017-04-12	Oakland	13800.7	2017	8563.07
33411	9675559	GARDENIA K	Bulk	Bulk	23269	2016-09-05	LA/LB	13794.2	2016	8993.42
33412	9577109	SCF PEARL	Tank (Chemical, Crude, LNG, Other)	Tank	42208	2015-04-11	LA/LB	13787	2015	12647.3
33413	9146003	STEEL INTEGRITY	Bulk	Bulk	26586	2015-11-13	LA/LB	13775	2015	9780.29
33414	9568031	NORD INTEGRITY	Tank (Chemical, Crude, LNG, Other)	Tank	28777	2016-12-25	LA/LB	13774.7	2016	10010.2
33415	9272929	HIGH ENDURANCE	Tank (Chemical, Crude, LNG, Other)	Tank	30028	2016-08-01	Richmond	13774	2016	10273.7
33416	8113554	SWIFT	General	General	22835	2016-08-18	LA/LB	13761.1	2016	6846.95
33417	9470301	BRIGHT OCEAN	Bulk	Bulk	22863	2015-10-03	LA/LB	13759.1	2015	8894.34
33418	9356696	NYK THEMIS	Container (Includes Reefer)	Container	76826	2015-09-19	LA/LB	13753.2	2015	17428.2
33419	9356696	NYK THEMIS	Container (Includes Reefer)	Container	76826	2015-09-23	Oakland	13753.2	2015	17428.2
33420	9249295	OSHIMANA	General	General	36324	2015-04-14	LA/LB	13748.7	2015	8932.43
33421	9284843	JAEGER	Bulk	Bulk	30012	2016-02-26	Stockton	13747	2016	10555.6
33422	9701243	TIA MARTA	Bulk	Bulk	21532	2017-03-28	Redwood	13741.5	2017	8564.82
33423	9495363	LA BAMBA	Bulk	Bulk	22863	2017-07-21	LA/LB	13719.7	2017	8894.34
33424	9408126	EMPIRE STATE	Tank (Chemical, Crude, LNG, Other)	Tank	29527	2015-04-07	Richmond	13714	2015	10168.7
33425	9408126	EMPIRE STATE	Tank (Chemical, Crude, LNG, Other)	Tank	29527	2016-05-28	Carquinez	13709	2016	10168.7
33426	9566435	EVER PRECIOUS	Bulk	Bulk	31756	2016-03-10	LA/LB	13703.4	2016	10937.7
33427	9744752	CAPTAIN D	Bulk	Bulk	22457	2017-11-14	LA/LB	13681.6	2017	8794.59
33428	9713820	DAIWAN FORTUNE	Bulk	Bulk	22314	2017-11-22	Oakland	13681.1	2017	8759.31
33429	9714226	HANYANG	Bulk	Bulk	24785	2017-06-23	Redwood	13671.5	2017	9357.88
33430	9408126	EMPIRE STATE	Tank (Chemical, Crude, LNG, Other)	Tank	29527	2017-07-04	LA/LB	13648	2017	10168.7
33431	9615779	FALMOUTH BAY	Bulk	Bulk	33126	2016-03-10	LA/LB	13616.3	2016	11232.3
33432	9532795	APL ANTWERP	Container (Includes Reefer)	Container	87865	2015-08-03	LA/LB	13597	2015	19017.7
33433	9532795	APL ANTWERP	Container (Includes Reefer)	Container	87865	2015-08-08	Oakland	13597	2015	19017.7
33434	9514121	BALTIC K	Bulk	Bulk	31572	2015-07-01	Carquinez	13591.8	2015	10897.7
33435	9689897	STRATEGIC HARMONY	Bulk	Bulk	24658	2015-11-18	LA/LB	13589.7	2015	9327.67
33436	9331866	THERESE SELMER	Bulk	Bulk	31222	2017-12-04	LA/LB	13577.4	2017	10821.5
33437	9610688	JERVIS BAY	Bulk	Bulk	24428	2017-08-20	Oakland	13544.6	2017	9272.82
33438	9726487	TORM TIMOTHY	Tank (Chemical, Crude, LNG, Other)	Tank	29484	2017-12-13	Richmond	13542	2017	10159.6
33439	9482122	SUNNY ROYAL	Bulk	Bulk	33138	2016-01-19	LA/LB	13533.4	2016	11234.9
33440	9118630	FLORIDA VOYAGER	Tank (Chemical, Crude, LNG, Other)	Tank	30415	2016-09-29	El Segundo	13520	2016	10354.3
33441	9623063	GLOBAL EFFORT	Bulk	Bulk	22861	2016-08-21	Stockton	13500	2016	8893.85
33442	9252187	DS PROMOTER	Tank (Chemical, Crude, LNG, Other)	Tank	39300	2015-07-02	Carquinez	13493.3	2015	12108
33443	8400634	BALBOA PEARL	General	General	28005	2015-01-16	Oakland	13490	2015	7696.04
33444	9440033	ATLANTIC QUEEN	Tank (Chemical, Crude, LNG, Other)	Tank	29107	2015-07-21	Carquinez	13480	2015	10080.1
33445	9763631	MOUNT ASO	Bulk	Bulk	23882	2015-11-18	LA/LB	13466.3	2015	9141.82
33446	9258349	MARGUERITE	Bulk	Bulk	27306	2016-08-10	LA/LB	13462.8	2016	9946.17
33447	9397793	SHANGHAI DAWN	Tank (Chemical, Crude, LNG, Other)	Tank	59671	2015-12-13	Richmond	13456	2015	15624.2
33448	9333187	RIDGEBURY JULIA M	Tank (Chemical, Crude, LNG, Other)	Tank	28063	2016-12-05	Carquinez	13423	2016	9857.83
33449	9668556	ULTRA VILLARRICA	Bulk	Bulk	22469	2015-07-19	LA/LB	13404.6	2015	8797.55
33450	9610717	JAMAICA BAY	Bulk	Bulk	24428	2016-08-22	Sacramento	13377.5	2016	9272.82
33451	9785122	BROADGATE	Bulk	Bulk	23225	2017-09-12	LA/LB	13377.5	2017	8982.71
33452	9711901	SHIKOKU ISLAND	Bulk	Bulk	21168	2017-10-23	Oakland	13341.7	2017	8473.4
33453	9117325	ENERGY RANGER	Bulk	Bulk	26330	2015-12-19	Richmond	13332.8	2015	9720.91
33454	9496173	C.S. STAR	Bulk	Bulk	21478	2017-04-19	LA/LB	13327.9	2017	8551.3
33455	9629706	NORD STEADY	Tank (Chemical, Crude, LNG, Other)	Tank	29983	2015-03-12	Richmond	13296	2015	10264.3
33456	9606039	WESTERN CORONEL	Bulk	Bulk	22871	2017-07-21	Oakland	13293.6	2017	8896.29
33457	9584891	INDIGO CEFIRO	Bulk	Bulk	33084	2016-08-27	Carquinez	13266	2016	11223.4
33458	9610717	JAMAICA BAY	Bulk	Bulk	24428	2016-04-18	Oakland	13260.5	2016	9272.82
33459	9118630	FLORIDA VOYAGER	Tank (Chemical, Crude, LNG, Other)	Tank	30415	2016-09-12	LA/LB	13245	2016	10354.3
33460	9538945	BRIDGEGATE	Bulk	Bulk	29977	2015-12-16	Carquinez	13198	2015	10547.9
33461	9496989	ALBION BAY	Bulk	Bulk	33232	2016-05-17	LA/LB	13159.8	2016	11254.9
33462	9291389	THOR MADOC	Bulk	Bulk	30743	2015-07-18	Stockton	13060	2015	10716.7
33463	9146003	STEEL INTEGRITY	Bulk	Bulk	26586	2016-08-03	Redwood	13059.6	2016	9780.29
33464	9146003	STEEL INTEGRITY	Bulk	Bulk	26586	2016-08-12	Richmond	13059.6	2016	9780.29
33465	9610456	FEDERAL SPEY	Bulk	Bulk	24196	2015-08-14	Redwood	13028	2015	9217.29
33466	9353577	OVERSEAS NIKISKI	Tank (Chemical, Crude, LNG, Other)	Tank	29242	2016-01-22	Carquinez	13008	2016	10108.6
33467	9629706	NORD STEADY	Tank (Chemical, Crude, LNG, Other)	Tank	29983	2015-03-23	Richmond	13001	2015	10264.3
33468	9144914	OREGON VOYAGER	Tank (Chemical, Crude, LNG, Other)	Tank	30770	2015-09-26	El Segundo	13000	2015	10427.9
33469	9330604	CAPRICORN VOYAGER	Tank (Chemical, Crude, LNG, Other)	Tank	58442	2016-06-12	Richmond	12999	2016	15427
33470	9456783	MAERSK ESSEN	Container (Includes Reefer)	Container	141716	2016-10-18	LA/LB	12950	2016	25949
33471	9353565	OVERSEAS BOSTON	Tank (Chemical, Crude, LNG, Other)	Tank	29242	2015-01-28	Carquinez	12949	2015	10108.6
33472	9468217	COPACABANA	Bulk	Bulk	22863	2016-04-11	Richmond	12944	2016	8894.34
33473	9408126	EMPIRE STATE	Tank (Chemical, Crude, LNG, Other)	Tank	29527	2015-11-22	Carquinez	12941	2015	10168.7
33474	9408126	EMPIRE STATE	Tank (Chemical, Crude, LNG, Other)	Tank	29527	2015-12-14	Carquinez	12941	2015	10168.7
33475	9131369	MISSISSIPPI VOYAGER	Tank (Chemical, Crude, LNG, Other)	Tank	30415	2016-01-02	Richmond	12934	2016	10354.3
33476	9247821	BLUE RIVER	Tank (Chemical, Crude, LNG, Other)	Tank	57529	2015-04-28	Carquinez	12923	2015	15279.4
33477	9278662	CHEMBULK BARCELONA	Tank (Chemical, Crude, LNG, Other)	Tank	20058	2015-09-13	LA/LB	12923	2015	8030.49
33478	9751377	XIU YU HAI	Bulk	Bulk	24198	2017-05-13	LA/LB	12920	2017	9217.77
33479	8302179	SEA PEARL	General	General	27013	2015-09-05	Redwood	12904	2015	7538.68
33480	9580015	HOKKAIDO BULKER	Bulk	Bulk	19812	2017-12-22	Richmond	12900.4	2017	8127.59
33481	9424118	EASTERN ASIA	Bulk	Bulk	19801	2017-11-19	LA/LB	12899.4	2017	8124.75
33482	9158159	BALGARKA	Bulk	Bulk	25065	2016-09-05	Stockton	12870.1	2016	9424.28
33483	9500106	CYRENAICA G	Bulk	Bulk	34492	2017-01-29	LA/LB	12855.3	2017	11521.7
33484	9353589	OVERSEAS MARTINEZ	Tank (Chemical, Crude, LNG, Other)	Tank	29242	2015-01-15	Carquinez	12840	2015	10108.6
33485	9405435	NEW DESTINY	Bulk	Bulk	29956	2016-06-26	LA/LB	12809.3	2016	10543.2
33486	9342528	MAERSK ALGOL	Container (Includes Reefer)	Container	108393	2015-08-08	LA/LB	12806	2015	21799.1
33487	9749374	OTTO H	Tank (Chemical, Crude, LNG, Other)	Tank	17858	2017-11-29	San Francisco	12803.7	2017	7480.65
33488	9788629	MOUNT SEYMOUR	Bulk	Bulk	23882	2016-12-11	Sacramento	12799.9	2016	9141.82
33489	9131369	MISSISSIPPI VOYAGER	Tank (Chemical, Crude, LNG, Other)	Tank	30415	2017-12-04	Richmond	12796	2017	10354.3
33490	9275749	SEAWAYS REYMAR	Tank (Chemical, Crude, LNG, Other)	Tank	40038	2017-09-21	LA/LB	12789	2017	12246.3
33491	9273052	SINGAPORE VOYAGER	Tank (Chemical, Crude, LNG, Other)	Tank	56365	2015-06-02	Richmond	12739	2015	15089.9
33492	9253882	NEW SPIRIT	Bulk	Bulk	26562	2015-11-16	LA/LB	12709.6	2015	9774.73
33493	9391490	VALVERDE	Tank (Chemical, Crude, LNG, Other)	Tank	29987	2016-02-20	Carquinez	12702.5	2016	10265.1
33494	9434228	SVEN	Tank (Chemical, Crude, LNG, Other)	Tank	29636	2016-08-24	Richmond	12700	2016	10191.6
33495	9547506	NORD IMAGINATION	Tank (Chemical, Crude, LNG, Other)	Tank	28777	2016-08-31	Carquinez	12700	2016	10010.2
33496	9309007	DESPINA	Tank (Chemical, Crude, LNG, Other)	Tank	40698	2015-02-27	LA/LB	12670	2015	12369.2
33497	9330604	CAPRICORN VOYAGER	Tank (Chemical, Crude, LNG, Other)	Tank	58442	2016-03-08	Richmond	12665	2016	15427
33498	9701061	OUTRIDER	Bulk	Bulk	21265	2017-07-25	LA/LB	12664	2017	8497.82
33499	9118630	FLORIDA VOYAGER	Tank (Chemical, Crude, LNG, Other)	Tank	30415	2016-10-08	El Segundo	12662	2016	10354.3
33500	9707819	VUKOVAR	Tank (Chemical, Crude, LNG, Other)	Tank	29785	2017-12-29	Carquinez	12625	2017	10222.8
33501	9703825	BEN RINNES	Bulk	Bulk	24184	2016-11-28	Oakland	12614.1	2016	9214.41
33502	9760641	BORACAY ISLAND	Bulk	Bulk	23887	2016-02-23	Sacramento	12597.7	2016	9143.03
33503	9131369	MISSISSIPPI VOYAGER	Tank (Chemical, Crude, LNG, Other)	Tank	30415	2016-05-17	El Segundo	12596	2016	10354.3
33504	9646742	AZTECA	Bulk	Bulk	24247	2015-04-27	Sacramento	12584.5	2015	9229.51
33505	9239977	TAPATIO	Tank (Chemical, Crude, LNG, Other)	Tank	26914	2017-05-04	Carquinez	12580	2017	9609.42
33506	9751365	LV SONG HAI	Bulk	Bulk	24198	2017-01-31	LA/LB	12576	2017	9217.77
33507	9610664	JIANGMEN TRADER	Bulk	Bulk	24428	2015-09-12	Redwood	12567	2015	9272.82
33508	9364215	NECTAR SEA	Tank (Chemical, Crude, LNG, Other)	Tank	55894	2017-01-26	Carquinez	12562	2017	15012.8
33509	9364215	NECTAR SEA	Tank (Chemical, Crude, LNG, Other)	Tank	55894	2017-02-02	Carquinez	12562	2017	15012.8
33510	9538971	ISS SPIRIT	Bulk	Bulk	20927	2017-05-21	Sacramento	12535.2	2017	8412.56
33511	9511832	GENCO PYRENEES	Bulk	Bulk	32837	2017-10-23	LA/LB	12504.2	2017	11170.5
33512	9117923	ZED	Bulk	Bulk	38639	2017-11-07	Carquinez	12482.1	2017	12375.1
33513	9146003	STEEL INTEGRITY	Bulk	Bulk	26586	2015-03-20	Redwood	12458.5	2015	9780.29
33514	8302179	SEA PEARL	General	General	27013	2016-04-30	LA/LB	12443.3	2016	7538.68
33515	9144914	OREGON VOYAGER	Tank (Chemical, Crude, LNG, Other)	Tank	30770	2015-08-26	Richmond	12440	2015	10427.9
33516	9290658	TORM REPUBLICAN	Tank (Chemical, Crude, LNG, Other)	Tank	29242	2017-11-03	LA/LB	12414	2017	10108.6
33517	9702211	ESSIE C	Tank (Chemical, Crude, LNG, Other)	Tank	29225	2015-12-25	Richmond	12404	2015	10105.1
33518	9659737	BUNUN BRAVE	Bulk	Bulk	27440	2015-03-01	Redwood	12393	2015	9976.86
33519	9388015	ENERGY PANTHER	Tank (Chemical, Crude, LNG, Other)	Tank	29494	2015-10-09	Richmond	12386	2015	10161.7
33520	9692698	ALWINE OLDENDORFF	Bulk	Bulk	34349	2016-12-27	Carquinez	12377.1	2016	11491.6
33521	9265885	JOHNNY TRADER	Tank (Chemical, Crude, LNG, Other)	Tank	30018	2015-05-21	Carquinez	12373	2015	10271.6
33522	9629677	DL LILAC	Bulk	Bulk	23494	2015-07-11	LA/LB	12362.5	2015	9048.06
33523	9370367	SPLENDEUR	Bulk	Bulk	21192	2015-06-24	Sacramento	12352.9	2015	8479.45
33524	9370367	SPLENDEUR	Bulk	Bulk	21192	2015-09-21	Sacramento	12352.9	2015	8479.45
33525	9339789	AQUARIUS OCEAN	Bulk	Bulk	18486	2015-11-07	LA/LB	12314	2015	7780.83
33526	9144914	OREGON VOYAGER	Tank (Chemical, Crude, LNG, Other)	Tank	30770	2015-01-20	Richmond	12300	2015	10427.9
33527	9131369	MISSISSIPPI VOYAGER	Tank (Chemical, Crude, LNG, Other)	Tank	30415	2016-05-08	LA/LB	12280	2016	10354.3
33528	9144926	CALIFORNIA VOYAGER	Tank (Chemical, Crude, LNG, Other)	Tank	30770	2016-02-19	Richmond	12258	2016	10427.9
33529	9740433	MEREL D	Bulk	Bulk	24185	2016-02-28	LA/LB	12254	2016	9214.65
33530	9791951	ILLOVO RIVER	Bulk	Bulk	23506	2017-01-04	LA/LB	12217.4	2017	9050.97
33531	9460318	CASTLEGATE	Bulk	Bulk	29923	2017-10-15	LA/LB	12209	2017	10535.9
33532	9401104	MSC SOLA	Container (Includes Reefer)	Container	131771	2015-01-12	LA/LB	12200	2015	24750.2
33533	9370367	SPLENDEUR	Bulk	Bulk	21192	2017-11-10	Sacramento	12185.1	2017	8479.45
33534	9370367	SPLENDEUR	Bulk	Bulk	21192	2017-05-18	Stockton	12184.5	2017	8479.45
33535	9221657	EL JUNIOR PNT	Tank (Chemical, Crude, LNG, Other)	Tank	39085	2016-01-17	Richmond	12182.8	2016	12067.5
33536	9387920	AEGEAN WAVE	Tank (Chemical, Crude, LNG, Other)	Tank	29733	2017-11-08	LA/LB	12175	2017	10211.9
33537	1197649	650-6/Commitment	Tug-Barge Combo (ATB)	ATB	28075	2017-04-01	LA/LB	12095	2017	10021.1
33538	9577757	FORMENTERA	Bulk	Bulk	24210	2017-11-14	LA/LB	12088	2017	9220.65
33539	9144926	CALIFORNIA VOYAGER	Tank (Chemical, Crude, LNG, Other)	Tank	30770	2015-09-02	Richmond	12082	2015	10427.9
33540	9131369	MISSISSIPPI VOYAGER	Tank (Chemical, Crude, LNG, Other)	Tank	30415	2017-09-03	Richmond	12080	2017	10354.3
33541	9366299	HIGH JUPITER	Tank (Chemical, Crude, LNG, Other)	Tank	29733	2017-09-11	Carquinez	12063	2017	10211.9
33542	9391610	BOMAR OYSTER	Bulk	Bulk	31670	2016-11-30	LA/LB	12044	2016	10919
33543	9353577	OVERSEAS NIKISKI	Tank (Chemical, Crude, LNG, Other)	Tank	29242	2015-07-22	Carquinez	12037	2015	10108.6
33544	9610688	JERVIS BAY	Bulk	Bulk	24428	2017-05-01	Oakland	12020.8	2017	9272.82
33545	9211133	NAVIOS IONIAN	Bulk	Bulk	29499	2016-05-13	Richmond	12004.1	2016	10441.7
33546	9293820	CONTI CRYSTAL	Container (Includes Reefer)	Container	90449	2015-03-18	Oakland	11998	2015	19379.5
33547	9646704	APPALOOSA	Bulk	Bulk	24247	2016-08-14	Richmond	11985.1	2016	9229.51
33548	9563407	NORDIC RIGA	Bulk	Bulk	22409	2015-06-25	LA/LB	11973.7	2015	8782.76
33549	9287209	SEA CONFIDENCE	Bulk	Bulk	29377	2016-10-14	Carquinez	11909	2016	10414.5
33550	9370367	SPLENDEUR	Bulk	Bulk	21192	2017-01-09	Sacramento	11899	2017	8479.45
33551	9674529	CMA CGM ELBE	Container (Includes Reefer)	Container	95263	2017-12-13	LA/LB	11899	2017	20043.9
33552	9353565	OVERSEAS BOSTON	Tank (Chemical, Crude, LNG, Other)	Tank	29242	2016-05-21	LA/LB	11881	2016	10108.6
33553	9399923	NAVE EQUATOR	Tank (Chemical, Crude, LNG, Other)	Tank	30083	2016-03-14	LA/LB	11859	2016	10285.1
33554	9697806	FEDERAL BALTIC	Bulk	Bulk	20789	2015-05-26	LA/LB	11841.6	2015	8377.6
33555	6502	650-2/Gulf Reliance	Tug-Barge Combo (ATB)	ATB	12097	2017-07-17	Carquinez	11830	2017	7391.84
33556	9299630	CMA CGM NABUCCO	Container (Includes Reefer)	Container	91410	2017-07-13	LA/LB	11828	2017	19513.1
33557	9557123	GENCO AUVERGNE	Bulk	Bulk	32837	2016-10-15	Richmond	11799.7	2016	11170.5
33558	9532795	APL ANTWERP	Container (Includes Reefer)	Container	87865	2015-06-22	LA/LB	11790	2015	19017.7
33559	1220015	DBL 185/Dublin Sea	Tug-Barge Combo (ATB)	ATB	14935	2015-05-12	Carquinez	11787.1	2015	7938.53
33560	9270919	AURORA BULKER	Bulk	Bulk	19891	2016-12-26	Oakland	11787	2016	8147.97
33561	9310769	IVS KITTIWAKE	Bulk	Bulk	19885	2016-06-09	LA/LB	11768	2016	8146.42
33562	9293791	EVER CHIVALRY	Container (Includes Reefer)	Container	90449	2017-02-06	LA/LB	11758.1	2017	19379.5
33563	9144914	OREGON VOYAGER	Tank (Chemical, Crude, LNG, Other)	Tank	30770	2015-12-16	El Segundo	11750	2015	10427.9
33564	9631694	FORTUNE HERO	Bulk	Bulk	22400	2017-12-06	Oakland	11750	2017	8780.54
33565	9542661	SHAKESPEARE BAY	Bulk	Bulk	19801	2017-11-03	Richmond	11733.4	2017	8124.75
33566	9342504	MAERSK ANTARES	Container (Includes Reefer)	Container	109534	2015-05-07	LA/LB	11728.8	2015	21948
33567	9658800	LOCH MAREE	Bulk	Bulk	21168	2016-01-09	LA/LB	11716	2016	8473.4
33568	9131369	MISSISSIPPI VOYAGER	Tank (Chemical, Crude, LNG, Other)	Tank	30415	2017-02-24	El Segundo	11707	2017	10354.3
33569	9713234	BENJAMIN CONFIDENCE	Bulk	Bulk	21502	2017-03-05	LA/LB	11690.9	2017	8557.31
33570	9478949	NIPPON MARU	Bulk	Bulk	31244	2017-09-04	LA/LB	11688.2	2017	10826.3
33571	9325348	NAVE LUCIDA	Tank (Chemical, Crude, LNG, Other)	Tank	28799	2015-02-02	Richmond	11679	2015	10014.9
33572	9330604	CAPRICORN VOYAGER	Tank (Chemical, Crude, LNG, Other)	Tank	58442	2015-08-21	Richmond	11668	2015	15427
33573	9353577	OVERSEAS NIKISKI	Tank (Chemical, Crude, LNG, Other)	Tank	29242	2016-06-25	Carquinez	11651	2016	10108.6
33574	9768942	TSINGTAO	Bulk	Bulk	23175	2016-10-18	LA/LB	11645	2016	8970.54
33575	1262367	KIRBY 185-01/Nancy Peterkin	Tug-Barge Combo (ATB)	ATB	12827	2016-02-11	Carquinez	11542.1	2016	7532.41
33576	9317781	GLOBAL WISDOM	Bulk	Bulk	19789	2015-05-22	LA/LB	11517.4	2015	8121.65
33577	9738791	PRT INFINITY	Bulk	Bulk	40937	2016-07-18	LA/LB	11506.1	2016	12833.4
33578	6502	650-2/Gulf Reliance	Tug-Barge Combo (ATB)	ATB	12097	2016-07-27	Carquinez	11472	2016	7391.84
33579	6502	650-2/Gulf Reliance	Tug-Barge Combo (ATB)	ATB	12097	2016-11-13	Carquinez	11472	2016	7391.84
33580	6502	650-2/Gulf Reliance	Tug-Barge Combo (ATB)	ATB	12097	2016-11-21	Carquinez	11472	2016	7391.84
33581	6502	650-2/Gulf Reliance	Tug-Barge Combo (ATB)	ATB	12097	2016-12-06	Carquinez	11472	2016	7391.84
33582	6502	650-2/Gulf Reliance	Tug-Barge Combo (ATB)	ATB	12097	2017-01-18	Carquinez	11472	2017	7391.84
33583	6502	650-2/Gulf Reliance	Tug-Barge Combo (ATB)	ATB	12097	2017-06-07	Carquinez	11472	2017	7391.84
33584	6502	650-2/Gulf Reliance	Tug-Barge Combo (ATB)	ATB	12097	2017-08-01	Carquinez	11472	2017	7391.84
33585	6502	650-2/Gulf Reliance	Tug-Barge Combo (ATB)	ATB	12097	2017-10-28	Carquinez	11472	2017	7391.84
33586	9144914	OREGON VOYAGER	Tank (Chemical, Crude, LNG, Other)	Tank	30770	2015-10-14	El Segundo	11440	2015	10427.9
33587	9320257	GEORG MAERSK	Container (Includes Reefer)	Container	98648	2017-12-14	LA/LB	11437	2017	20504.1
33588	9420760	PUDU	Tank (Chemical, Crude, LNG, Other)	Tank	30010	2015-07-11	Carquinez	11421.5	2015	10269.9
33589	9579327	FATIH	Bulk	Bulk	23204	2017-04-12	Richmond	11399	2017	8977.6
33590	9537276	BBC PLUTO	Bulk	Bulk	24050	2016-05-15	LA/LB	11398.1	2016	9182.24
33591	9720055	BETULA ARROW	General	General	35503	2017-08-08	LA/LB	11384.6	2017	8816.22
33592	9359040	GUTHORM MAERSK	Container (Includes Reefer)	Container	99002	2016-09-29	LA/LB	11380	2016	20551.9
33593	9325609	STAR MERLIN	Tank (Chemical, Crude, LNG, Other)	Tank	31500	2017-03-12	Carquinez	11350	2017	10578.3
33594	9561813	NEW GENERAL	Bulk	Bulk	21072	2015-04-15	Oakland	11342.5	2015	8449.2
33595	6502	650-2/Gulf Reliance	Tug-Barge Combo (ATB)	ATB	12097	2015-07-15	Carquinez	11342.4	2015	7391.84
33596	9610212	SUPERNOVA	Bulk	Bulk	21699	2016-07-31	LA/LB	11334.8	2016	8606.57
33597	9610236	TRUST STAR	Bulk	Bulk	21699	2016-07-11	Oakland	11334.8	2016	8606.57
33598	9674804	ALAM SETIA	Bulk	Bulk	21699	2015-02-04	LA/LB	11334.8	2015	8606.57
33599	9669976	NEW INSPIRATION	Bulk	Bulk	21796	2017-07-17	Oakland	11334.6	2017	8630.77
33600	9610248	NEW HISTORY	Bulk	Bulk	21796	2015-06-18	Richmond	11334.4	2015	8630.77
33601	9753272	NANNING	Bulk	Bulk	25569	2017-09-05	San Francisco	11333	2017	9543.11
33602	9674816	ALAM SINAR	Bulk	Bulk	21699	2017-11-11	LA/LB	11318.4	2017	8606.57
33603	9216391	ECOLA	Bulk	Bulk	39893	2015-02-12	Richmond	11296.5	2015	12626.4
33604	9642095	CALIFORNIA	Tank (Chemical, Crude, LNG, Other)	Tank	62318	2017-06-07	San Francisco	11294.2	2017	16043.8
33605	9597654	BASIC OCEAN	Bulk	Bulk	21213	2017-06-17	Stockton	11272.8	2017	8484.74
33606	9303015	OLYMPIC PRIDE	Bulk	Bulk	31279	2015-04-04	LA/LB	11269.4	2015	10834
33607	6502	650-2/Gulf Reliance	Tug-Barge Combo (ATB)	ATB	12097	2015-01-26	Carquinez	11269	2015	7391.84
33608	6502	650-2/Gulf Reliance	Tug-Barge Combo (ATB)	ATB	12097	2015-02-10	Carquinez	11264.9	2015	7391.84
33609	6502	650-2/Gulf Reliance	Tug-Barge Combo (ATB)	ATB	12097	2015-03-23	Carquinez	11264.9	2015	7391.84
33610	6502	650-2/Gulf Reliance	Tug-Barge Combo (ATB)	ATB	12097	2015-04-01	Carquinez	11264.9	2015	7391.84
33611	6502	650-2/Gulf Reliance	Tug-Barge Combo (ATB)	ATB	12097	2015-04-08	Carquinez	11264.9	2015	7391.84
33612	6502	650-2/Gulf Reliance	Tug-Barge Combo (ATB)	ATB	12097	2015-05-04	Carquinez	11264.9	2015	7391.84
33613	6502	650-2/Gulf Reliance	Tug-Barge Combo (ATB)	ATB	12097	2015-05-14	Carquinez	11264.9	2015	7391.84
33614	6502	650-2/Gulf Reliance	Tug-Barge Combo (ATB)	ATB	12097	2015-05-20	Carquinez	11264.9	2015	7391.84
33615	6502	650-2/Gulf Reliance	Tug-Barge Combo (ATB)	ATB	12097	2015-05-26	Carquinez	11264.9	2015	7391.84
33616	6502	650-2/Gulf Reliance	Tug-Barge Combo (ATB)	ATB	12097	2015-06-03	Carquinez	11264.9	2015	7391.84
33617	6502	650-2/Gulf Reliance	Tug-Barge Combo (ATB)	ATB	12097	2015-06-09	Carquinez	11264.9	2015	7391.84
33618	6502	650-2/Gulf Reliance	Tug-Barge Combo (ATB)	ATB	12097	2015-06-18	Carquinez	11264.9	2015	7391.84
33619	6502	650-2/Gulf Reliance	Tug-Barge Combo (ATB)	ATB	12097	2015-06-25	Carquinez	11264.9	2015	7391.84
33620	6502	650-2/Gulf Reliance	Tug-Barge Combo (ATB)	ATB	12097	2015-07-02	Carquinez	11264.9	2015	7391.84
33621	6502	650-2/Gulf Reliance	Tug-Barge Combo (ATB)	ATB	12097	2015-07-31	Carquinez	11264.9	2015	7391.84
33622	6502	650-2/Gulf Reliance	Tug-Barge Combo (ATB)	ATB	12097	2015-08-06	Carquinez	11264.9	2015	7391.84
33623	6502	650-2/Gulf Reliance	Tug-Barge Combo (ATB)	ATB	12097	2015-08-13	Carquinez	11264.9	2015	7391.84
33624	6502	650-2/Gulf Reliance	Tug-Barge Combo (ATB)	ATB	12097	2015-08-20	Carquinez	11264.9	2015	7391.84
33625	6502	650-2/Gulf Reliance	Tug-Barge Combo (ATB)	ATB	12097	2015-08-27	Carquinez	11264.9	2015	7391.84
33626	6502	650-2/Gulf Reliance	Tug-Barge Combo (ATB)	ATB	12097	2015-09-03	Carquinez	11264.9	2015	7391.84
33627	6502	650-2/Gulf Reliance	Tug-Barge Combo (ATB)	ATB	12097	2015-09-10	Carquinez	11264.9	2015	7391.84
33628	6502	650-2/Gulf Reliance	Tug-Barge Combo (ATB)	ATB	12097	2015-09-17	Carquinez	11264.9	2015	7391.84
33629	6502	650-2/Gulf Reliance	Tug-Barge Combo (ATB)	ATB	12097	2015-09-24	Carquinez	11264.9	2015	7391.84
33630	6502	650-2/Gulf Reliance	Tug-Barge Combo (ATB)	ATB	12097	2015-10-01	Carquinez	11264.9	2015	7391.84
33631	6502	650-2/Gulf Reliance	Tug-Barge Combo (ATB)	ATB	12097	2015-10-07	Carquinez	11264.9	2015	7391.84
33632	6502	650-2/Gulf Reliance	Tug-Barge Combo (ATB)	ATB	12097	2015-10-31	Carquinez	11264.9	2015	7391.84
33633	6502	650-2/Gulf Reliance	Tug-Barge Combo (ATB)	ATB	12097	2015-11-15	Carquinez	11264.9	2015	7391.84
33634	6502	650-2/Gulf Reliance	Tug-Barge Combo (ATB)	ATB	12097	2015-11-22	Carquinez	11264.9	2015	7391.84
33635	6502	650-2/Gulf Reliance	Tug-Barge Combo (ATB)	ATB	12097	2015-11-29	Carquinez	11264.9	2015	7391.84
33636	6502	650-2/Gulf Reliance	Tug-Barge Combo (ATB)	ATB	12097	2015-12-07	Carquinez	11264.9	2015	7391.84
33637	6502	650-2/Gulf Reliance	Tug-Barge Combo (ATB)	ATB	12097	2015-12-16	Carquinez	11264.9	2015	7391.84
33638	6502	650-2/Gulf Reliance	Tug-Barge Combo (ATB)	ATB	12097	2015-12-27	Carquinez	11264.9	2015	7391.84
33639	6502	650-2/Gulf Reliance	Tug-Barge Combo (ATB)	ATB	12097	2016-01-05	Carquinez	11264.9	2016	7391.84
33640	6502	650-2/Gulf Reliance	Tug-Barge Combo (ATB)	ATB	12097	2016-01-24	Carquinez	11264.9	2016	7391.84
33641	6502	650-2/Gulf Reliance	Tug-Barge Combo (ATB)	ATB	12097	2016-01-31	Carquinez	11264.9	2016	7391.84
33642	6502	650-2/Gulf Reliance	Tug-Barge Combo (ATB)	ATB	12097	2016-02-16	Carquinez	11264.9	2016	7391.84
33643	9609706	WESTERN LUCREZIA	Bulk	Bulk	22668	2016-08-01	LA/LB	11250.6	2016	8846.51
33644	9726475	TORM TROILUS	Tank (Chemical, Crude, LNG, Other)	Tank	29484	2017-05-24	Richmond	11219	2017	10159.6
33645	9485904	CANVASBACK	Bulk	Bulk	23443	2016-09-12	LA/LB	11206.8	2016	9035.69
33646	9283629	PGC ASPROPYRGOS	Tank (Chemical, Crude, LNG, Other)	Tank	40690	2016-01-28	LA/LB	11203.4	2016	12367.7
33647	9377999	SANTIAGO BASIN	Bulk	Bulk	20418	2017-08-09	LA/LB	11182.7	2017	8283.18
33648	9443877	GRAND ACE 10	Tank (Chemical, Crude, LNG, Other)	Tank	30027	2017-12-07	LA/LB	11170.7	2017	10273.5
33649	9532795	APL ANTWERP	Container (Includes Reefer)	Container	87865	2015-09-14	LA/LB	11152	2015	19017.7
33650	9655224	ALKYON	Bulk	Bulk	24163	2017-07-24	Richmond	11146.2	2017	9209.38
33651	9370147	CONCEPTION LIGHT	General	General	20238	2016-06-10	LA/LB	11138	2016	6389.45
33652	1197649	650-6/Commitment	Tug-Barge Combo (ATB)	ATB	28075	2017-05-24	LA/LB	11130	2017	10021.1
33653	1214915	650-10/Vision	Tug-Barge Combo (ATB)	ATB	15566	2016-04-27	Carquinez	11130	2016	7985.49
33654	1214915	650-10/Vision	Tug-Barge Combo (ATB)	ATB	15566	2016-02-29	Carquinez	11065	2016	7985.49
33655	9118630	FLORIDA VOYAGER	Tank (Chemical, Crude, LNG, Other)	Tank	30415	2017-11-26	Richmond	11064	2017	10354.3
33656	9493963	AVENTICUM	Bulk	Bulk	32297	2017-12-23	LA/LB	11061.4	2017	11054.6
33657	9409546	MARINA R	Bulk	Bulk	24099	2017-09-25	Redwood	11052.9	2017	9194.02
33658	1197649	650-6/Commitment	Tug-Barge Combo (ATB)	ATB	28075	2017-06-30	LA/LB	11040	2017	10021.1
33659	1197649	650-6/Commitment	Tug-Barge Combo (ATB)	ATB	28075	2017-07-08	LA/LB	11040	2017	10021.1
33660	9265885	JOHNNY TRADER	Tank (Chemical, Crude, LNG, Other)	Tank	30018	2015-06-21	Carquinez	11009	2015	10271.6
33661	9330599	CASTOR VOYAGER	Tank (Chemical, Crude, LNG, Other)	Tank	58088	2015-04-16	El Segundo	10963.9	2015	15369.9
33662	9637143	CRESTY	Bulk	Bulk	23433	2016-06-19	LA/LB	10955.5	2016	9033.26
33663	6502	650-2/Gulf Reliance	Tug-Barge Combo (ATB)	ATB	12097	2016-05-12	Carquinez	10946	2016	7391.84
33664	6502	650-2/Gulf Reliance	Tug-Barge Combo (ATB)	ATB	12097	2016-07-20	Carquinez	10946	2016	7391.84
33665	6502	650-2/Gulf Reliance	Tug-Barge Combo (ATB)	ATB	12097	2016-08-03	Carquinez	10946	2016	7391.84
33666	6502	650-2/Gulf Reliance	Tug-Barge Combo (ATB)	ATB	12097	2016-09-26	Carquinez	10946	2016	7391.84
33667	6502	650-2/Gulf Reliance	Tug-Barge Combo (ATB)	ATB	12097	2016-10-04	Carquinez	10946	2016	7391.84
33668	6502	650-2/Gulf Reliance	Tug-Barge Combo (ATB)	ATB	12097	2017-01-29	Carquinez	10946	2017	7391.84
33669	6502	650-2/Gulf Reliance	Tug-Barge Combo (ATB)	ATB	12097	2017-03-05	Carquinez	10946	2017	7391.84
33670	6502	650-2/Gulf Reliance	Tug-Barge Combo (ATB)	ATB	12097	2017-03-14	Carquinez	10946	2017	7391.84
33671	6502	650-2/Gulf Reliance	Tug-Barge Combo (ATB)	ATB	12097	2017-03-30	Carquinez	10946	2017	7391.84
33672	6502	650-2/Gulf Reliance	Tug-Barge Combo (ATB)	ATB	12097	2017-04-08	Carquinez	10946	2017	7391.84
33673	6502	650-2/Gulf Reliance	Tug-Barge Combo (ATB)	ATB	12097	2017-04-15	Carquinez	10946	2017	7391.84
33674	6502	650-2/Gulf Reliance	Tug-Barge Combo (ATB)	ATB	12097	2017-08-16	Carquinez	10946	2017	7391.84
33675	6502	650-2/Gulf Reliance	Tug-Barge Combo (ATB)	ATB	12097	2017-09-27	Carquinez	10946	2017	7391.84
33676	6502	650-2/Gulf Reliance	Tug-Barge Combo (ATB)	ATB	12097	2017-11-15	Carquinez	10946	2017	7391.84
33677	6502	650-2/Gulf Reliance	Tug-Barge Combo (ATB)	ATB	12097	2017-11-21	Carquinez	10946	2017	7391.84
33678	6502	650-2/Gulf Reliance	Tug-Barge Combo (ATB)	ATB	12097	2017-11-28	Carquinez	10946	2017	7391.84
33679	6502	650-2/Gulf Reliance	Tug-Barge Combo (ATB)	ATB	12097	2017-12-06	Carquinez	10946	2017	7391.84
33680	6502	650-2/Gulf Reliance	Tug-Barge Combo (ATB)	ATB	12097	2017-12-18	Carquinez	10946	2017	7391.84
33681	6502	650-2/Gulf Reliance	Tug-Barge Combo (ATB)	ATB	12097	2017-12-31	Carquinez	10946	2017	7391.84
33682	9353565	OVERSEAS BOSTON	Tank (Chemical, Crude, LNG, Other)	Tank	29242	2016-03-17	Carquinez	10945	2016	10108.6
33683	1214915	650-10/Vision	Tug-Barge Combo (ATB)	ATB	15566	2016-04-20	Carquinez	10940	2016	7985.49
33684	1214915	650-10/Vision	Tug-Barge Combo (ATB)	ATB	15566	2016-05-15	Carquinez	10940	2016	7985.49
33685	1214915	650-10/Vision	Tug-Barge Combo (ATB)	ATB	15566	2016-06-17	Carquinez	10940	2016	7985.49
33686	1214915	650-10/Vision	Tug-Barge Combo (ATB)	ATB	15566	2016-04-04	Carquinez	10932	2016	7985.49
33687	9542532	CS CALVINA	Bulk	Bulk	24065	2017-03-20	LA/LB	10912.8	2017	9185.85
33688	1214915	650-10/Vision	Tug-Barge Combo (ATB)	ATB	15566	2016-02-07	Carquinez	10900	2016	7985.49
33689	6502	650-2/Gulf Reliance	Tug-Barge Combo (ATB)	ATB	12097	2015-07-21	Carquinez	10895.6	2015	7391.84
33690	1214915	650-10/Vision	Tug-Barge Combo (ATB)	ATB	15566	2017-08-14	Carquinez	10890	2017	7985.49
33691	9738727	CLIPPER BRILLIANCE	Bulk	Bulk	23281	2016-10-28	Richmond	10886.3	2016	8996.34
33692	9520625	SAGE CALEDONIA	Bulk	Bulk	32309	2017-10-30	LA/LB	10877.8	2017	11057.2
33693	6502	650-2/Gulf Reliance	Tug-Barge Combo (ATB)	ATB	12097	2017-03-22	Carquinez	10870	2017	7391.84
33694	9572264	SEBAROK SPIRIT	Tank (Chemical, Crude, LNG, Other)	Tank	60193	2015-08-07	El Segundo	10856	2015	15707.5
33695	9309605	BLUE OCEAN	Bulk	Bulk	19799	2015-03-24	LA/LB	10852.2	2015	8124.23
33696	9458080	MAERSK EVORA	Container (Includes Reefer)	Container	141716	2017-10-17	LA/LB	10850	2017	25949
33697	9681144	STI ST CHARLES	Tank (Chemical, Crude, LNG, Other)	Tank	29767	2017-11-21	Carquinez	10847	2017	10219.1
33698	9459620	KEN SEI	Bulk	Bulk	19799	2015-09-08	Sacramento	10817.6	2015	8124.23
33699	9338539	SUPER SARAH	Bulk	Bulk	19822	2016-05-19	Oakland	10782	2016	8130.17
33700	9353589	OVERSEAS MARTINEZ	Tank (Chemical, Crude, LNG, Other)	Tank	29242	2017-07-29	LA/LB	10750	2017	10108.6
33701	9325609	STAR MERLIN	Tank (Chemical, Crude, LNG, Other)	Tank	31500	2017-03-26	Carquinez	10748	2017	10578.3
33702	9779939	ARISTAIOS	Tank (Chemical, Crude, LNG, Other)	Tank	60751	2017-10-27	Richmond	10728.9	2017	15796.3
33703	9408126	EMPIRE STATE	Tank (Chemical, Crude, LNG, Other)	Tank	29527	2017-04-09	Carquinez	10725	2017	10168.7
33704	6502	650-2/Gulf Reliance	Tug-Barge Combo (ATB)	ATB	12097	2015-01-04	Carquinez	10720.2	2015	7391.84
33705	9465710	STRIGGLA	Bulk	Bulk	40170	2016-08-03	Carquinez	10719.7	2016	12681.5
33706	9408126	EMPIRE STATE	Tank (Chemical, Crude, LNG, Other)	Tank	29527	2016-02-22	LA/LB	10659	2016	10168.7
33707	9522908	ORIENT DISPATCH	Bulk	Bulk	22683	2016-04-25	Oakland	10649.3	2016	8850.2
33708	9613850	SAGA FRIGG	General	General	37499	2017-02-18	LA/LB	10638	2017	9096.81
33709	9473420	RIVERTEC	Bulk	Bulk	20763	2015-09-03	LA/LB	10627.2	2015	8371
33710	9544750	NORD AUCKLAND	Bulk	Bulk	22683	2016-01-19	LA/LB	10625.7	2016	8850.2
33711	9144914	OREGON VOYAGER	Tank (Chemical, Crude, LNG, Other)	Tank	30770	2015-02-06	Richmond	10600	2015	10427.9
33712	9144914	OREGON VOYAGER	Tank (Chemical, Crude, LNG, Other)	Tank	30770	2016-09-15	El Segundo	10600	2016	10427.9
33713	9557123	GENCO AUVERGNE	Bulk	Bulk	32837	2017-04-05	LA/LB	10593.8	2017	11170.5
33714	1214915	650-10/Vision	Tug-Barge Combo (ATB)	ATB	15566	2015-10-29	LA/LB	10570	2015	7985.49
33715	1214915	650-10/Vision	Tug-Barge Combo (ATB)	ATB	15566	2015-12-01	Carquinez	10570	2015	7985.49
33716	1214915	650-10/Vision	Tug-Barge Combo (ATB)	ATB	15566	2015-12-13	Carquinez	10570	2015	7985.49
33717	9317781	GLOBAL WISDOM	Bulk	Bulk	19789	2017-07-10	LA/LB	10560.9	2017	8121.65
33718	9336610	NAVIOS ESPERANZA	Bulk	Bulk	39643	2015-02-14	Richmond	10551.8	2015	12576.5
33719	9637143	CRESTY	Bulk	Bulk	23433	2015-02-06	LA/LB	10551.8	2015	9033.26
33720	9288239	ANSAC SPLENDOR	Bulk	Bulk	19885	2015-06-02	Richmond	10544.4	2015	8146.42
33721	9293791	EVER CHIVALRY	Container (Includes Reefer)	Container	90449	2016-11-15	LA/LB	10537.9	2016	19379.5
33722	9408126	EMPIRE STATE	Tank (Chemical, Crude, LNG, Other)	Tank	29527	2016-06-27	Carquinez	10524	2016	10168.7
33723	9408126	EMPIRE STATE	Tank (Chemical, Crude, LNG, Other)	Tank	29527	2015-05-16	Carquinez	10507	2015	10168.7
33724	9144914	OREGON VOYAGER	Tank (Chemical, Crude, LNG, Other)	Tank	30770	2016-03-09	El Segundo	10500	2016	10427.9
33725	9338565	ANNECY	Bulk	Bulk	19816	2016-11-13	Redwood	10486	2016	8128.62
33726	9498303	LAST TYCOON	Bulk	Bulk	22549	2017-04-14	Redwood	10484	2017	8817.25
33727	9495363	LA BAMBA	Bulk	Bulk	22863	2017-03-01	LA/LB	10467.9	2017	8894.34
33728	9356696	NYK THEMIS	Container (Includes Reefer)	Container	76826	2017-05-15	Oakland	10450.8	2017	17428.2
33729	9737137	GLOBAL ETERNITY	Bulk	Bulk	21279	2015-12-08	Stockton	10446.8	2015	8501.34
33730	9408126	EMPIRE STATE	Tank (Chemical, Crude, LNG, Other)	Tank	29527	2015-09-15	Carquinez	10440	2015	10168.7
33731	9309007	DESPINA	Tank (Chemical, Crude, LNG, Other)	Tank	40698	2015-05-10	LA/LB	10433	2015	12369.2
33732	9728332	XING NING HAI	Bulk	Bulk	21532	2017-11-28	San Francisco	10427	2017	8564.82
33733	9166211	LA LOUISE	Bulk	Bulk	19731	2017-10-20	San Francisco	10406	2017	8106.66
33734	9118630	FLORIDA VOYAGER	Tank (Chemical, Crude, LNG, Other)	Tank	30415	2016-10-20	El Segundo	10356	2016	10354.3
33735	9569841	OVERSEAS KYTHNOS	Tank (Chemical, Crude, LNG, Other)	Tank	30021	2015-04-20	Carquinez	10356	2015	10272.2
33736	9655420	AFRICAN TEIST	Bulk	Bulk	21174	2015-07-15	LA/LB	10347	2015	8474.92
33737	9317729	DRAKE	Bulk	Bulk	40042	2017-05-16	Richmond	10342	2017	12656.1
33738	9616101	DREAM OCEAN	Bulk	Bulk	21201	2017-01-16	Stockton	10340.3	2017	8481.72
33739	6502	650-2/Gulf Reliance	Tug-Barge Combo (ATB)	ATB	12097	2015-03-15	Carquinez	10333.6	2015	7391.84
33740	9692349	SILVER EUPLECTA	Tank (Chemical, Crude, LNG, Other)	Tank	29327	2017-10-31	San Francisco	10306	2017	10126.6
33741	9414474	ORION BAY	Bulk	Bulk	19999	2016-08-21	LA/LB	10284.4	2016	8175.79
33742	9768930	TIENTSIN	Bulk	Bulk	23175	2017-08-26	Oakland	10282	2017	8970.54
33743	9302633	YM UNISON	Container (Includes Reefer)	Container	90389	2015-09-03	LA/LB	10279.8	2015	19371.1
33744	9307102	LR1 CARRIER	Tank (Chemical, Crude, LNG, Other)	Tank	42010	2015-06-02	LA/LB	10278	2015	12611.1
33745	9755464	HONEY ISLAND	Bulk	Bulk	32540	2017-07-29	LA/LB	10267.6	2017	11106.8
33746	9675729	OCEAN JOURNEY	Bulk	Bulk	23264	2016-12-14	Richmond	10264.9	2016	8992.2
33747	9700574	RISING SUN	General	General	21267	2016-04-24	Sacramento	10222.7	2016	6573.56
33748	9700574	RISING SUN	General	General	21267	2016-12-20	Stockton	10222.7	2016	6573.56
33749	9759886	AMERICAN ENDURANCE	Tank (Chemical, Crude, LNG, Other)	Tank	29801	2017-06-09	LA/LB	10210	2017	10226.2
33750	9353589	OVERSEAS MARTINEZ	Tank (Chemical, Crude, LNG, Other)	Tank	29242	2017-06-27	Carquinez	10200	2017	10108.6
33751	9450820	THOMAS C	Bulk	Bulk	23456	2017-12-15	LA/LB	10180.6	2017	9038.84
33752	9118630	FLORIDA VOYAGER	Tank (Chemical, Crude, LNG, Other)	Tank	30415	2016-10-31	El Segundo	10168	2016	10354.3
33753	9482770	TATE J	Bulk	Bulk	23456	2017-04-24	Stockton	10146	2017	9038.84
33754	9356696	NYK THEMIS	Container (Includes Reefer)	Container	76826	2017-01-19	Oakland	10139.6	2017	17428.2
33755	9700574	RISING SUN	General	General	21267	2017-12-11	Sacramento	10134.7	2017	6573.56
33756	9496939	LANNA NAREE	Bulk	Bulk	22641	2017-02-05	Stockton	10119.7	2017	8839.88
33757	9144914	OREGON VOYAGER	Tank (Chemical, Crude, LNG, Other)	Tank	30770	2015-06-25	Richmond	10100	2015	10427.9
33758	9629653	GNG CONCORD 1	Bulk	Bulk	41073	2017-01-17	Carquinez	10094.4	2017	12860.2
33759	9406104	CS CAPRICE	Bulk	Bulk	20000	2015-06-17	Stockton	10083.8	2015	8176.05
33760	9563407	NORDIC RIGA	Bulk	Bulk	22409	2015-02-24	San Diego	10078	2015	8782.76
33761	9221683	MAHANADI SPIRIT	Tank (Chemical, Crude, LNG, Other)	Tank	28539	2015-02-10	Carquinez	10074	2015	9959.58
33762	9258545	HUAYANG LEGEND	Bulk	Bulk	39966	2015-02-24	LA/LB	10069	2015	12640.9
33763	9385506	MOMI ARROW	General	General	31600	2016-06-16	LA/LB	10056.2	2016	8247.29
33764	9356696	NYK THEMIS	Container (Includes Reefer)	Container	76826	2017-05-09	LA/LB	10050.8	2017	17428.2
33765	9353589	OVERSEAS MARTINEZ	Tank (Chemical, Crude, LNG, Other)	Tank	29242	2015-07-10	Carquinez	10050	2015	10108.6
33766	9763992	JPS ELLI	Bulk	Bulk	32549	2016-12-07	LA/LB	10039.1	2016	11108.8
33767	9436355	CMA CGM TANCREDI	Container (Includes Reefer)	Container	91498	2017-05-14	Oakland	10030	2017	19525.3
33768	9251078	GOLD RIVER	Bulk	Bulk	19872	2017-08-11	LA/LB	10009.7	2017	8143.07
33769	9408126	EMPIRE STATE	Tank (Chemical, Crude, LNG, Other)	Tank	29527	2015-04-19	Carquinez	9997	2015	10168.7
33770	9356696	NYK THEMIS	Container (Includes Reefer)	Container	76826	2015-01-05	Oakland	9992.3	2015	17428.2
33771	9300178	HAINAN ISLAND	Bulk	Bulk	19885	2017-07-01	Richmond	9991.04	2017	8146.42
33772	9760653	CEBU ISLAND	Bulk	Bulk	23887	2016-03-28	Stockton	9987.24	2016	9143.03
33773	9450648	CMA CGM ALMAVIVA	Container (Includes Reefer)	Container	89787	2017-07-06	LA/LB	9910	2017	19287.1
33774	9353589	OVERSEAS MARTINEZ	Tank (Chemical, Crude, LNG, Other)	Tank	29242	2016-08-13	LA/LB	9900	2016	10108.6
33775	9408126	EMPIRE STATE	Tank (Chemical, Crude, LNG, Other)	Tank	29527	2016-03-17	Carquinez	9896	2016	10168.7
33776	9408126	EMPIRE STATE	Tank (Chemical, Crude, LNG, Other)	Tank	29527	2016-05-21	Carquinez	9872	2016	10168.7
33777	7932202	SLNC MOKU PAHU	Bulk	Bulk	1953	2015-11-14	Stockton	9872	2015	1890.79
33778	9408102	PELICAN STATE	Tank (Chemical, Crude, LNG, Other)	Tank	29527	2017-03-09	LA/LB	9856	2017	10168.7
33779	9356696	NYK THEMIS	Container (Includes Reefer)	Container	76826	2017-01-14	LA/LB	9839.2	2017	17428.2
33780	9408126	EMPIRE STATE	Tank (Chemical, Crude, LNG, Other)	Tank	29527	2017-09-01	Carquinez	9817	2017	10168.7
33781	9408126	EMPIRE STATE	Tank (Chemical, Crude, LNG, Other)	Tank	29527	2015-08-11	San Diego	9815	2015	10168.7
33782	9118630	FLORIDA VOYAGER	Tank (Chemical, Crude, LNG, Other)	Tank	30415	2016-09-18	Richmond	9810	2016	10354.3
33783	9408126	EMPIRE STATE	Tank (Chemical, Crude, LNG, Other)	Tank	29527	2017-03-24	Carquinez	9804	2017	10168.7
33784	9265885	JOHNNY TRADER	Tank (Chemical, Crude, LNG, Other)	Tank	30018	2015-06-24	LA/LB	9771	2015	10271.6
33785	9131369	MISSISSIPPI VOYAGER	Tank (Chemical, Crude, LNG, Other)	Tank	30415	2016-02-04	LA/LB	9735	2016	10354.3
33786	9613848	SAGA FALCON	General	General	37499	2015-06-03	Stockton	9723.8	2015	9096.81
33787	6502	650-2/Gulf Reliance	Tug-Barge Combo (ATB)	ATB	12097	2017-04-22	Carquinez	9720	2017	7391.84
33788	9268928	OTAGO HARBOUR	Bulk	Bulk	19829	2017-08-02	Oakland	9713.84	2017	8131.98
33789	9273636	OVERSEAS ATALMAR	Tank (Chemical, Crude, LNG, Other)	Tank	30018	2017-09-20	LA/LB	9713	2017	10271.6
33790	9144914	OREGON VOYAGER	Tank (Chemical, Crude, LNG, Other)	Tank	30770	2016-02-02	El Segundo	9700	2016	10427.9
33791	9282613	PELAGIANI	Bulk	Bulk	21059	2017-08-18	LA/LB	9693.4	2017	8445.92
33792	9401855	ZEBRA WIND	Bulk	Bulk	29105	2017-09-07	LA/LB	9690	2017	10353.7
33793	9704465	STI PONTIAC	Tank (Chemical, Crude, LNG, Other)	Tank	29785	2017-10-04	LA/LB	9659	2017	10222.8
33794	9718789	MUHUT SILVER	Tank (Chemical, Crude, LNG, Other)	Tank	29354	2017-08-24	LA/LB	9651.74	2017	10132.3
33795	9353565	OVERSEAS BOSTON	Tank (Chemical, Crude, LNG, Other)	Tank	29242	2015-08-22	Carquinez	9633	2015	10108.6
33796	6502	650-2/Gulf Reliance	Tug-Barge Combo (ATB)	ATB	12097	2015-04-15	Carquinez	9632.88	2015	7391.84
33797	9791937	ULTRA CALBUCO	Bulk	Bulk	23234	2017-07-14	LA/LB	9625.03	2017	8984.9
33798	9232618	SEAWAYS RUBYMAR	Tank (Chemical, Crude, LNG, Other)	Tank	40343	2017-02-11	LA/LB	9600	2017	12303.2
33799	9144914	OREGON VOYAGER	Tank (Chemical, Crude, LNG, Other)	Tank	30770	2016-08-02	El Segundo	9600	2016	10427.9
33800	9131369	MISSISSIPPI VOYAGER	Tank (Chemical, Crude, LNG, Other)	Tank	30415	2015-10-21	Richmond	9600	2015	10354.3
33801	9118630	FLORIDA VOYAGER	Tank (Chemical, Crude, LNG, Other)	Tank	30415	2016-08-16	El Segundo	9594	2016	10354.3
33802	9353565	OVERSEAS BOSTON	Tank (Chemical, Crude, LNG, Other)	Tank	29242	2016-10-18	Carquinez	9579	2016	10108.6
33803	9713181	BERGE ASAHIDAKE	Bulk	Bulk	21530	2016-02-04	Richmond	9576.5	2016	8564.32
33804	9270907	ACHILLES BULKER	Bulk	Bulk	19891	2017-06-12	LA/LB	9569.4	2017	8147.97
33805	9342528	MAERSK ALGOL	Container (Includes Reefer)	Container	108393	2015-06-18	LA/LB	9561	2015	21799.1
33806	9342528	MAERSK ALGOL	Container (Includes Reefer)	Container	108393	2015-06-27	Oakland	9561	2015	21799.1
33807	9610200	SPRING BREEZE	Bulk	Bulk	21699	2015-06-12	LA/LB	9551	2015	8606.57
33808	9301029	AMBROSIA	Tank (Chemical, Crude, LNG, Other)	Tank	56373	2017-05-19	El Segundo	9550	2017	15091.2
33809	9414773	NEW LEGEND PEARL	Bulk	Bulk	20809	2015-10-12	Oakland	9548.2	2015	8382.67
33810	1262367	KIRBY 185-01/Nancy Peterkin	Tug-Barge Combo (ATB)	ATB	12827	2017-05-25	Carquinez	9536	2017	7532.41
33811	9707821	BUNUN DYNASTY	Bulk	Bulk	23281	2016-03-03	LA/LB	9530.7	2016	8996.34
33812	9302841	SWAN RIVER	Bulk	Bulk	31275	2016-09-26	LA/LB	9526.5	2016	10833.1
33813	9401788	SAGA ODYSSEY	General	General	29758	2015-12-19	LA/LB	9512	2015	7968.39
33814	6502	650-2/Gulf Reliance	Tug-Barge Combo (ATB)	ATB	12097	2015-02-02	Carquinez	9500.28	2015	7391.84
33815	9398254	ANTON SCHULTE	Container (Includes Reefer)	Container	75582	2015-02-27	LA/LB	9470	2015	17244.2
33816	6502	650-2/Gulf Reliance	Tug-Barge Combo (ATB)	ATB	12097	2015-01-11	Carquinez	9465.6	2015	7391.84
33817	9548316	PAN IVY	Bulk	Bulk	20867	2016-12-13	LA/LB	9459.24	2016	8397.37
33818	9336608	NORD PEGASUS	Bulk	Bulk	39643	2015-10-19	LA/LB	9459.2	2015	12576.5
33819	9121297	SAGA HORIZON	General	General	29381	2017-08-01	LA/LB	9437	2017	7910.41
33820	9131369	MISSISSIPPI VOYAGER	Tank (Chemical, Crude, LNG, Other)	Tank	30415	2017-03-05	El Segundo	9416	2017	10354.3
33821	9131369	MISSISSIPPI VOYAGER	Tank (Chemical, Crude, LNG, Other)	Tank	30415	2015-04-01	Carquinez	9415	2015	10354.3
33822	9273052	SINGAPORE VOYAGER	Tank (Chemical, Crude, LNG, Other)	Tank	56365	2015-03-10	Carquinez	9412	2015	15089.9
33823	9223320	PONTOVREMON	Bulk	Bulk	39994	2016-03-29	LA/LB	9403.5	2016	12646.5
33824	9118630	FLORIDA VOYAGER	Tank (Chemical, Crude, LNG, Other)	Tank	30415	2017-07-28	El Segundo	9394	2017	10354.3
33825	9408126	EMPIRE STATE	Tank (Chemical, Crude, LNG, Other)	Tank	29527	2016-10-04	LA/LB	9380	2016	10168.7
33826	9519638	SVETI DUJAM	Bulk	Bulk	30092	2017-02-22	LA/LB	9379.6	2017	10573.3
33827	9317406	SAGA ADVENTURE	General	General	29758	2017-06-04	LA/LB	9377.1	2017	7968.39
33828	9302633	YM UNISON	Container (Includes Reefer)	Container	90389	2015-07-14	LA/LB	9371.1	2015	19371.1
33829	9302633	YM UNISON	Container (Includes Reefer)	Container	90389	2015-07-19	Oakland	9371.1	2015	19371.1
33830	6502	650-2/Gulf Reliance	Tug-Barge Combo (ATB)	ATB	12097	2016-05-03	Carquinez	9360	2016	7391.84
33831	9356696	NYK THEMIS	Container (Includes Reefer)	Container	76826	2015-03-25	LA/LB	9349	2015	17428.2
33832	9356696	NYK THEMIS	Container (Includes Reefer)	Container	76826	2015-04-04	Oakland	9349	2015	17428.2
33833	9448724	NORD GAINER	Tank (Chemical, Crude, LNG, Other)	Tank	30241	2015-03-04	Carquinez	9324	2015	10318.1
33834	9131369	MISSISSIPPI VOYAGER	Tank (Chemical, Crude, LNG, Other)	Tank	30415	2016-07-13	Richmond	9320	2016	10354.3
33835	6502	650-2/Gulf Reliance	Tug-Barge Combo (ATB)	ATB	12097	2016-11-05	Carquinez	9320	2016	7391.84
33836	9146003	STEEL INTEGRITY	Bulk	Bulk	26586	2015-03-24	Richmond	9304	2015	9780.29
33837	9366275	HIGH MARS	Tank (Chemical, Crude, LNG, Other)	Tank	29733	2016-03-29	Carquinez	9299	2016	10211.9
33838	1214915	650-10/Vision	Tug-Barge Combo (ATB)	ATB	15566	2016-04-11	Carquinez	9282	2016	7985.49
33839	9145798	SEIYO PIONEER	General	General	20395	2015-06-28	Stockton	9271.7	2015	6417.79
33840	9283629	PGC ASPROPYRGOS	Tank (Chemical, Crude, LNG, Other)	Tank	40690	2016-01-24	Carquinez	9269.3	2016	12367.7
33841	9399909	OMODOS	Tank (Chemical, Crude, LNG, Other)	Tank	30040	2017-11-22	Carquinez	9242.46	2017	10276.2
33842	9323510	HYUNDAI BANGKOK	Container (Includes Reefer)	Container	74651	2017-12-01	Oakland	9240	2017	17105.8
33843	9748368	LA STELLA	Bulk	Bulk	34830	2017-05-09	LA/LB	9236	2017	11592.6
33844	9273052	SINGAPORE VOYAGER	Tank (Chemical, Crude, LNG, Other)	Tank	56365	2017-06-15	Richmond	9222	2017	15089.9
33845	9401104	MSC SOLA	Container (Includes Reefer)	Container	131771	2015-07-06	LA/LB	9200	2015	24750.2
33846	9328285	ATROTOS	Tank (Chemical, Crude, LNG, Other)	Tank	27916	2015-01-18	LA/LB	9188	2015	9826.27
33847	9356696	NYK THEMIS	Container (Includes Reefer)	Container	76826	2017-03-09	LA/LB	9182.2	2017	17428.2
33848	9118630	FLORIDA VOYAGER	Tank (Chemical, Crude, LNG, Other)	Tank	30415	2016-09-02	El Segundo	9144	2016	10354.3
33849	9708758	INDIGO SPICA	Bulk	Bulk	32726	2017-05-24	Richmond	9143.46	2017	11146.8
33850	9131369	MISSISSIPPI VOYAGER	Tank (Chemical, Crude, LNG, Other)	Tank	30415	2017-08-23	El Segundo	9140	2017	10354.3
33851	9611577	ATLANTIC PROGRESS	Bulk	Bulk	20218	2015-11-19	LA/LB	9139.3	2015	8232.02
33852	1262367	KIRBY 185-01/Nancy Peterkin	Tug-Barge Combo (ATB)	ATB	12827	2017-10-13	Carquinez	9122	2017	7532.41
33853	9401104	MSC SOLA	Container (Includes Reefer)	Container	131771	2015-08-17	LA/LB	9100	2015	24750.2
33854	9295579	AFRICAN IBIS	Bulk	Bulk	20211	2016-07-01	Richmond	9076.52	2016	8230.23
33855	9268916	GREAT DREAM	Bulk	Bulk	19829	2015-12-11	LA/LB	9067.4	2015	8131.98
33856	9339789	AQUARIUS OCEAN	Bulk	Bulk	18486	2015-08-06	Richmond	9053.2	2015	7780.83
33857	9278155	MSC NERISSA	Container (Includes Reefer)	Container	54881	2016-09-07	LA/LB	9050	2016	14005
33858	9498224	CAPE	Bulk	Bulk	19865	2017-07-20	Redwood	9046	2017	8141.27
33859	9434747	NAESS RESOLUTE	Bulk	Bulk	33044	2016-08-16	LA/LB	9023.6	2016	11214.8
33860	9131369	MISSISSIPPI VOYAGER	Tank (Chemical, Crude, LNG, Other)	Tank	30415	2017-10-02	Carquinez	9019	2017	10354.3
33861	9410789	CMA CGM COLUMBA	Container (Includes Reefer)	Container	131332	2016-05-19	LA/LB	9010	2016	24696.6
33862	9374844	KING DORIAN	Tank (Chemical, Crude, LNG, Other)	Tank	42010	2015-11-04	LA/LB	9002	2015	12611.1
33863	9144914	OREGON VOYAGER	Tank (Chemical, Crude, LNG, Other)	Tank	30770	2015-06-17	Richmond	9000	2015	10427.9
33864	9131369	MISSISSIPPI VOYAGER	Tank (Chemical, Crude, LNG, Other)	Tank	30415	2016-12-25	Richmond	9000	2016	10354.3
33865	9282479	MAGNUS	Tank (Chemical, Crude, LNG, Other)	Tank	63661	2015-10-31	Richmond	8955	2015	16254
33866	9467392	MSC BERYL	Container (Includes Reefer)	Container	140096	2015-11-17	LA/LB	8950	2015	25755.8
33867	9299630	CMA CGM NABUCCO	Container (Includes Reefer)	Container	91410	2017-11-13	Oakland	8949.2	2017	19513.1
33868	5501	550-1/Sea Reliance	Tug-Barge Combo (ATB)	ATB	10658	2016-11-21	Carquinez	8946	2016	7388.88
33869	5501	550-1/Sea Reliance	Tug-Barge Combo (ATB)	ATB	10658	2017-05-21	LA/LB	8946	2017	7388.88
33870	5501	550-1/Sea Reliance	Tug-Barge Combo (ATB)	ATB	10658	2017-07-31	LA/LB	8946	2017	7388.88
33871	5501	550-1/Sea Reliance	Tug-Barge Combo (ATB)	ATB	10658	2017-10-14	Carquinez	8946	2017	7388.88
33872	5501	550-1/Sea Reliance	Tug-Barge Combo (ATB)	ATB	10658	2017-11-13	Carquinez	8946	2017	7388.88
33873	5501	550-1/Sea Reliance	Tug-Barge Combo (ATB)	ATB	10658	2017-12-02	Carquinez	8946	2017	7388.88
33874	5502	550-2/Sound Reliance	Tug-Barge Combo (ATB)	ATB	10658	2017-01-11	Carquinez	8932	2017	7388.88
33875	6502	650-2/Gulf Reliance	Tug-Barge Combo (ATB)	ATB	12097	2016-10-23	Carquinez	8927	2016	7391.84
33876	9144914	OREGON VOYAGER	Tank (Chemical, Crude, LNG, Other)	Tank	30770	2016-10-27	El Segundo	8900	2016	10427.9
33877	9144914	OREGON VOYAGER	Tank (Chemical, Crude, LNG, Other)	Tank	30770	2016-12-17	El Segundo	8900	2016	10427.9
33878	9561796	NEW FRONTIER	Bulk	Bulk	21072	2017-10-12	LA/LB	8895.95	2017	8449.2
33879	9489223	CH CLARE	Bulk	Bulk	19992	2015-03-08	Oakland	8878	2015	8173.99
33880	9450600	CMA CGM FIGARO	Container (Includes Reefer)	Container	90931	2017-06-07	LA/LB	8850	2017	19446.5
33881	9528029	IVS ORCHARD	Bulk	Bulk	20928	2015-09-04	Richmond	8841	2015	8412.81
33882	9268942	OAK HARBOUR	Bulk	Bulk	19829	2017-03-24	Oakland	8820	2017	8131.98
33883	9692131	NORD SUPREME	Tank (Chemical, Crude, LNG, Other)	Tank	30108	2017-12-11	Carquinez	8811	2017	10290.4
33884	9568031	NORD INTEGRITY	Tank (Chemical, Crude, LNG, Other)	Tank	28777	2016-12-28	Carquinez	8795.1	2016	10010.2
33885	9557123	GENCO AUVERGNE	Bulk	Bulk	32837	2017-04-07	LA/LB	8793.8	2017	11170.5
33886	9007544	QUETZAL ARROW	Bulk	Bulk	29369	2015-01-02	LA/LB	8732	2015	10412.7
33887	5503	550-3/Ocean Reliance	Tug-Barge Combo (ATB)	ATB	10773	2016-08-16	LA/LB	8714	2016	7442.86
33888	9760641	BORACAY ISLAND	Bulk	Bulk	23887	2017-02-09	Sacramento	8691.96	2017	9143.03
33889	9760653	CEBU ISLAND	Bulk	Bulk	23887	2017-03-27	Sacramento	8691.96	2017	9143.03
33890	9760653	CEBU ISLAND	Bulk	Bulk	23887	2017-06-27	Sacramento	8691.96	2017	9143.03
33891	9144914	OREGON VOYAGER	Tank (Chemical, Crude, LNG, Other)	Tank	30770	2015-03-29	Richmond	8668	2015	10427.9
33892	9399208	CMA CGM LEO	Container (Includes Reefer)	Container	131332	2015-08-01	LA/LB	8652	2015	24696.6
33893	9670822	CAP CORRIENTES	Container (Includes Reefer)	Container	42690	2015-10-10	LA/LB	8650	2015	11894.8
33894	9760641	BORACAY ISLAND	Bulk	Bulk	23887	2017-11-05	Sacramento	8642.96	2017	9143.03
33895	9312511	NEPTUN	Tank (Chemical, Crude, LNG, Other)	Tank	159911	2015-09-04	LA/LB	8640	2015	28520.9
33896	9605982	DAYDREAM BELIEVER	Bulk	Bulk	22863	2015-03-28	Sacramento	8635	2015	8894.34
33897	9538983	KEN EI	Bulk	Bulk	22863	2016-06-15	Stockton	8634.81	2016	8894.34
33898	9700574	RISING SUN	General	General	21267	2017-04-19	Stockton	8628.08	2017	6573.56
33899	9363302	GLOBAL SERENITY	General	General	20236	2017-05-26	Stockton	8628	2017	6389.09
33900	9222508	INCE ATLANTIC	Bulk	Bulk	25938	2016-10-11	LA/LB	8626.3	2016	9629.56
33901	9788629	MOUNT SEYMOUR	Bulk	Bulk	23882	2017-05-07	Sacramento	8623	2017	9141.82
33902	9408138	EVERGREEN STATE	Tank (Chemical, Crude, LNG, Other)	Tank	29606	2017-12-16	LA/LB	8622.4	2017	10185.3
33903	9268928	OTAGO HARBOUR	Bulk	Bulk	19829	2017-07-31	Oakland	8622.2	2017	8131.98
33904	1220015	DBL 185/Dublin Sea	Tug-Barge Combo (ATB)	ATB	14935	2015-04-22	Carquinez	8594.52	2015	7938.53
33905	9146807	TIVOLI	Bulk	Bulk	17879	2015-06-24	Redwood	8591	2015	7619.03
33906	9299628	CMA CGM OTELLO	Container (Includes Reefer)	Container	91410	2017-05-17	LA/LB	8574.99	2017	19513.1
33907	9470777	IRIS SKY	Bulk	Bulk	18200	2015-06-09	Sacramento	8549.8	2015	7704.85
33908	1220015	DBL 185/Dublin Sea	Tug-Barge Combo (ATB)	ATB	14935	2015-01-20	LA/LB	8549.64	2015	7938.53
33909	9470777	IRIS SKY	Bulk	Bulk	18200	2015-09-16	Stockton	8549.3	2015	7704.85
33910	9131369	MISSISSIPPI VOYAGER	Tank (Chemical, Crude, LNG, Other)	Tank	30415	2017-03-15	Richmond	8544	2017	10354.3
33911	9279769	PISTIS	Bulk	Bulk	30053	2017-12-05	Richmond	8543.3	2017	10564.7
33912	9688350	STI YORKVILLE	Tank (Chemical, Crude, LNG, Other)	Tank	29785	2015-06-25	Richmond	8539	2015	10222.8
33913	9408138	EVERGREEN STATE	Tank (Chemical, Crude, LNG, Other)	Tank	29606	2017-02-11	Carquinez	8537.8	2017	10185.3
33914	9326146	KARAWEIK	Bulk	Bulk	31196	2015-03-17	Stockton	8532.5	2015	10815.9
33915	9575527	KAMENITZA	Bulk	Bulk	20887	2016-01-17	LA/LB	8530.1	2016	8402.43
33916	9700017	WESTERN PANAMA	Bulk	Bulk	24868	2017-12-30	LA/LB	8493	2017	9377.59
33917	6502	650-2/Gulf Reliance	Tug-Barge Combo (ATB)	ATB	12097	2016-09-06	Carquinez	8491	2016	7391.84
33918	9319545	STROFADES	Tank (Chemical, Crude, LNG, Other)	Tank	40038	2015-03-01	Carquinez	8456	2015	12246.3
33919	9273636	OVERSEAS ATALMAR	Tank (Chemical, Crude, LNG, Other)	Tank	30018	2017-09-24	Carquinez	8432	2017	10271.6
33920	9720287	MSC MAXINE	Container (Includes Reefer)	Container	94469	2015-10-27	LA/LB	8424	2015	19935.1
33921	9144914	OREGON VOYAGER	Tank (Chemical, Crude, LNG, Other)	Tank	30770	2015-08-09	Richmond	8400	2015	10427.9
33922	9370317	BELLE MASUKA	Bulk	Bulk	17979	2016-04-11	LA/LB	8398.8	2016	7645.83
33923	9572264	SEBAROK SPIRIT	Tank (Chemical, Crude, LNG, Other)	Tank	60193	2017-04-14	Richmond	8394	2017	15707.5
33924	1220015	DBL 185/Dublin Sea	Tug-Barge Combo (ATB)	ATB	14935	2017-02-11	Richmond	8384.89	2017	7938.53
33925	9700299	AFRICAN ROOK	General	General	23750	2016-03-28	LA/LB	8383.1	2016	7002.78
33926	9587166	LUCY OLDENDORFF	Bulk	Bulk	20867	2017-09-17	LA/LB	8368.3	2017	8397.37
33927	9455911	SFL CLYDE	Bulk	Bulk	19998	2017-11-21	Redwood	8351.2	2017	8175.53
33928	9220988	SEATTLE	Bulk	Bulk	19743	2017-08-10	Stockton	8347.98	2017	8109.76
33929	9276200	PORTLAND BAY	Bulk	Bulk	16960	2017-06-27	LA/LB	8312.35	2017	7370.14
33930	9342499	MAERSK ALTAIR	Container (Includes Reefer)	Container	109534	2017-03-03	LA/LB	8310	2017	21948
33931	9342528	MAERSK ALGOL	Container (Includes Reefer)	Container	108393	2015-04-25	LA/LB	8305	2015	21799.1
33932	9263772	MOUNT TRAVERS	Bulk	Bulk	16978	2015-04-30	LA/LB	8303	2015	7375.06
33933	6502	650-2/Gulf Reliance	Tug-Barge Combo (ATB)	ATB	12097	2017-02-18	Carquinez	8300	2017	7391.84
33934	6502	650-2/Gulf Reliance	Tug-Barge Combo (ATB)	ATB	12097	2017-04-28	Carquinez	8300	2017	7391.84
33935	6502	650-2/Gulf Reliance	Tug-Barge Combo (ATB)	ATB	12097	2017-06-26	Carquinez	8300	2017	7391.84
33936	6502	650-2/Gulf Reliance	Tug-Barge Combo (ATB)	ATB	12097	2017-11-06	Carquinez	8300	2017	7391.84
33937	9522817	AROMA	Bulk	Bulk	17025	2015-07-08	Carquinez	8299	2015	7387.9
33938	9470832	MORNING ORCHID	Bulk	Bulk	17023	2016-01-24	Carquinez	8278.8	2016	7387.36
33939	9550436	GLOBAL AQUARIUS	Bulk	Bulk	17021	2016-11-02	Carquinez	8260.38	2016	7386.81
33940	9561887	ATLANTIC EMBLEM	Bulk	Bulk	17986	2015-12-15	LA/LB	8250	2015	7647.7
33941	6502	650-2/Gulf Reliance	Tug-Barge Combo (ATB)	ATB	12097	2015-01-20	Carquinez	8241.6	2015	7391.84
33942	6502	650-2/Gulf Reliance	Tug-Barge Combo (ATB)	ATB	12097	2015-04-22	Carquinez	8237.52	2015	7391.84
33943	9713167	BERGE HAKODATE	Bulk	Bulk	21530	2017-08-24	LA/LB	8213	2017	8564.32
33944	9363637	SAGA JOURNEY	General	General	29758	2016-01-28	LA/LB	8210	2016	7968.39
33945	9755476	CRAMOND ISLAND	Bulk	Bulk	32540	2017-02-15	LA/LB	8207.7	2017	11106.8
33946	9144914	OREGON VOYAGER	Tank (Chemical, Crude, LNG, Other)	Tank	30770	2016-12-08	El Segundo	8200	2016	10427.9
33947	9384863	LASER ACE	Bulk	Bulk	16960	2017-02-11	LA/LB	8193.37	2017	7370.14
33948	9468217	COPACABANA	Bulk	Bulk	22863	2015-05-09	Sacramento	8192	2015	8894.34
33949	9253856	OPTIMANA	General	General	38910	2017-08-27	San Diego	8170.8	2017	9291.32
33950	9399923	NAVE EQUATOR	Tank (Chemical, Crude, LNG, Other)	Tank	30083	2016-03-19	Richmond	8144	2016	10285.1
33951	9532795	APL ANTWERP	Container (Includes Reefer)	Container	87865	2015-06-26	Oakland	8137	2015	19017.7
33952	6502	650-2/Gulf Reliance	Tug-Barge Combo (ATB)	ATB	12097	2016-10-29	Carquinez	8134	2016	7391.84
33953	9663817	FUAT BEY	Bulk	Bulk	23461	2017-05-26	Redwood	8120.3	2017	9040.06
33954	9710529	CP NANJING	Bulk	Bulk	36332	2017-03-21	LA/LB	8118	2017	11904.8
33955	9131369	MISSISSIPPI VOYAGER	Tank (Chemical, Crude, LNG, Other)	Tank	30415	2017-12-16	Richmond	8111	2017	10354.3
33956	9144914	OREGON VOYAGER	Tank (Chemical, Crude, LNG, Other)	Tank	30770	2015-03-21	Richmond	8108	2015	10427.9
33957	9408865	HANJIN CHINA	Container (Includes Reefer)	Container	113412	2015-08-07	LA/LB	8100	2015	22450.1
33958	9378008	DARLING RIVER	Bulk	Bulk	20418	2015-02-01	Stockton	8099	2015	8283.18
33959	9144914	OREGON VOYAGER	Tank (Chemical, Crude, LNG, Other)	Tank	30770	2015-06-02	Richmond	8090	2015	10427.9
33960	9268942	OAK HARBOUR	Bulk	Bulk	19829	2015-10-23	LA/LB	8087.4	2015	8131.98
33961	9356696	NYK THEMIS	Container (Includes Reefer)	Container	76826	2017-03-14	Oakland	8080	2017	17428.2
33962	9737149	GLOBAL AGLAIA	Bulk	Bulk	21275	2016-07-02	LA/LB	8036.3	2016	8500.34
33963	9317406	SAGA ADVENTURE	General	General	29758	2015-01-15	LA/LB	8028	2015	7968.39
33964	1214915	650-10/Vision	Tug-Barge Combo (ATB)	ATB	15566	2016-05-27	Carquinez	8004	2016	7985.49
33965	6502	650-2/Gulf Reliance	Tug-Barge Combo (ATB)	ATB	12097	2016-01-16	Carquinez	8000.88	2016	7391.84
33966	1214915	650-10/Vision	Tug-Barge Combo (ATB)	ATB	15566	2016-06-28	Carquinez	8000	2016	7985.49
33967	9670822	CAP CORRIENTES	Container (Includes Reefer)	Container	42690	2015-11-28	LA/LB	7990	2015	11894.8
33968	9408126	EMPIRE STATE	Tank (Chemical, Crude, LNG, Other)	Tank	29527	2015-03-18	Carquinez	7972	2015	10168.7
33969	9718789	MUHUT SILVER	Tank (Chemical, Crude, LNG, Other)	Tank	29354	2017-08-31	Carquinez	7971.96	2017	10132.3
33970	9291389	THOR MADOC	Bulk	Bulk	30743	2015-07-29	LA/LB	7966	2015	10716.7
33971	9471678	LONG CHEER	Bulk	Bulk	24150	2016-08-02	Stockton	7945.4	2016	9206.26
33972	9469572	CMA CGM ALASKA	Container (Includes Reefer)	Container	140259	2015-03-14	LA/LB	7930	2015	25775.3
33973	9704465	STI PONTIAC	Tank (Chemical, Crude, LNG, Other)	Tank	29785	2017-10-10	Carquinez	7915	2017	10222.8
33974	9629706	NORD STEADY	Tank (Chemical, Crude, LNG, Other)	Tank	29983	2017-08-02	Richmond	7887	2017	10264.3
33975	9180334	ORIENTE VICTORIA	Bulk	Bulk	14951	2015-07-14	Sacramento	7877.5	2015	6807.89
33976	9652492	GRACE OCEAN	Bulk	Bulk	21220	2017-01-12	Stockton	7874.7	2017	8486.5
33977	9594468	SEAPEARL	Bulk	Bulk	19943	2017-12-10	LA/LB	7852.62	2017	8161.37
33978	9589619	HARUKA	Bulk	Bulk	17027	2016-08-10	Carquinez	7848	2016	7388.45
33979	9642021	BRIGHT RAINBOW	Bulk	Bulk	17027	2017-12-04	Carquinez	7845.47	2017	7388.45
33980	9615078	DAISY K	Bulk	Bulk	17019	2016-09-17	LA/LB	7845.47	2016	7386.27
33981	9615080	DIANTHUS	Bulk	Bulk	16928	2016-04-06	Carquinez	7845.47	2016	7361.38
33982	9615080	DIANTHUS	Bulk	Bulk	16928	2015-09-13	Carquinez	7844.9	2015	7361.38
33983	9593347	VENUS HALO	Bulk	Bulk	31541	2016-10-29	Richmond	7835.4	2016	10891
33984	9309605	BLUE OCEAN	Bulk	Bulk	19799	2017-04-23	Stockton	7819.62	2017	8124.23
33985	9337901	ESTEEM BRILLIANCE	Tank (Chemical, Crude, LNG, Other)	Tank	59671	2017-08-20	Carquinez	7805	2017	15624.2
33986	9144914	OREGON VOYAGER	Tank (Chemical, Crude, LNG, Other)	Tank	30770	2016-01-07	Richmond	7800	2016	10427.9
33987	9387920	AEGEAN WAVE	Tank (Chemical, Crude, LNG, Other)	Tank	29733	2017-11-10	San Francisco	7789	2017	10211.9
33988	9278155	MSC NERISSA	Container (Includes Reefer)	Container	54881	2016-09-09	Oakland	7788	2016	14005
33989	9278155	MSC NERISSA	Container (Includes Reefer)	Container	54881	2016-09-17	Oakland	7788	2016	14005
33990	9278155	MSC NERISSA	Container (Includes Reefer)	Container	54881	2016-09-19	LA/LB	7788	2016	14005
33991	9629706	NORD STEADY	Tank (Chemical, Crude, LNG, Other)	Tank	29983	2015-04-18	Richmond	7781	2015	10264.3
33992	9384863	LASER ACE	Bulk	Bulk	16960	2015-04-19	Oakland	7774.8	2015	7370.14
33993	6502	650-2/Gulf Reliance	Tug-Barge Combo (ATB)	ATB	12097	2016-07-11	Carquinez	7774	2016	7391.84
33994	6502	650-2/Gulf Reliance	Tug-Barge Combo (ATB)	ATB	12097	2017-08-21	Carquinez	7774	2017	7391.84
33995	6502	650-2/Gulf Reliance	Tug-Barge Combo (ATB)	ATB	12097	2017-09-14	Carquinez	7774	2017	7391.84
33996	9279733	SEA HERMES	Tank (Chemical, Crude, LNG, Other)	Tank	28150	2015-10-04	Carquinez	7766	2015	9876.48
33997	9377999	SANTIAGO BASIN	Bulk	Bulk	20418	2016-02-08	LA/LB	7765	2016	8283.18
33998	9470832	MORNING ORCHID	Bulk	Bulk	17023	2017-03-31	Carquinez	7761.69	2017	7387.36
33999	5503	550-3/Ocean Reliance	Tug-Barge Combo (ATB)	ATB	10773	2016-09-21	LA/LB	7760	2016	7442.86
34000	9708758	INDIGO SPICA	Bulk	Bulk	32726	2017-06-01	LA/LB	7759.76	2017	11146.8
34001	9740445	GRAND MARAIS	Bulk	Bulk	24185	2017-03-15	LA/LB	7758	2017	9214.65
34002	9353589	OVERSEAS MARTINEZ	Tank (Chemical, Crude, LNG, Other)	Tank	29242	2017-04-30	LA/LB	7750	2017	10108.6
34003	9311311	ANACAPA LIGHT	Bulk	Bulk	19883	2015-01-23	Carquinez	7732	2015	8145.91
34004	1197649	650-6/Commitment	Tug-Barge Combo (ATB)	ATB	28075	2017-08-04	LA/LB	7720	2017	10021.1
34005	9242546	HAWKE BAY	Bulk	Bulk	17433	2015-12-17	LA/LB	7711	2015	7498.85
34006	9508718	PAPORA WISDOM	Bulk	Bulk	17025	2017-02-15	LA/LB	7677.1	2017	7387.9
34007	9330599	CASTOR VOYAGER	Tank (Chemical, Crude, LNG, Other)	Tank	58088	2015-10-10	El Segundo	7673.8	2015	15369.9
34008	9399208	CMA CGM LEO	Container (Includes Reefer)	Container	131332	2015-03-08	LA/LB	7666	2015	24696.6
34009	9260859	ALBANY SOUND	Bulk	Bulk	16963	2017-12-02	LA/LB	7655.52	2017	7370.96
34010	9633288	GLOBAL ECHO	Bulk	Bulk	17070	2015-05-12	Carquinez	7646	2015	7400.19
34011	9641912	GLOBAL INNOVATOR	Bulk	Bulk	17019	2016-03-28	Carquinez	7643.03	2016	7386.27
34012	9633288	GLOBAL ECHO	Bulk	Bulk	17070	2015-11-23	LA/LB	7642.2	2015	7400.19
34013	9180334	ORIENTE VICTORIA	Bulk	Bulk	14951	2015-11-29	Stockton	7613.5	2015	6807.89
34014	9265885	JOHNNY TRADER	Tank (Chemical, Crude, LNG, Other)	Tank	30018	2015-05-25	LA/LB	7607	2015	10271.6
34015	9760641	BORACAY ISLAND	Bulk	Bulk	23887	2016-11-12	Stockton	7603.87	2016	9143.03
34016	9356696	NYK THEMIS	Container (Includes Reefer)	Container	76826	2016-11-17	LA/LB	7600	2016	17428.2
34017	9356696	NYK THEMIS	Container (Includes Reefer)	Container	76826	2016-11-21	Oakland	7600	2016	17428.2
34018	9131369	MISSISSIPPI VOYAGER	Tank (Chemical, Crude, LNG, Other)	Tank	30415	2016-12-11	El Segundo	7600	2016	10354.3
34019	9572264	SEBAROK SPIRIT	Tank (Chemical, Crude, LNG, Other)	Tank	60193	2017-04-11	El Segundo	7598	2017	15707.5
34020	1197649	650-6/Commitment	Tug-Barge Combo (ATB)	ATB	28075	2017-09-25	Carquinez	7590	2017	10021.1
34021	9408126	EMPIRE STATE	Tank (Chemical, Crude, LNG, Other)	Tank	29527	2017-05-13	Carquinez	7588	2017	10168.7
34022	9283849	PANFORCE	Bulk	Bulk	16954	2015-03-24	LA/LB	7578.9	2015	7368.5
34023	9700316	VANESSA OLDENDORFF	General	General	23856	2016-10-06	LA/LB	7576.3	2016	7020.67
34024	9117923	ZED	Bulk	Bulk	38639	2017-11-12	LA/LB	7565.5	2017	12375.1
34025	9660047	LAUREL ACE	Bulk	Bulk	17019	2016-04-08	LA/LB	7562.55	2016	7386.27
34026	9448798	COSCO THAILAND	Container (Includes Reefer)	Container	91051	2016-09-29	LA/LB	7562	2016	19463.2
34027	9660047	LAUREL ACE	Bulk	Bulk	17019	2015-01-10	LA/LB	7552.5	2015	7386.27
34028	5501	550-1/Sea Reliance	Tug-Barge Combo (ATB)	ATB	10658	2017-10-24	Carquinez	7552	2017	7388.88
34029	9316945	KEN TOKU	Bulk	Bulk	17979	2015-11-16	LA/LB	7544	2015	7645.83
34030	9144914	OREGON VOYAGER	Tank (Chemical, Crude, LNG, Other)	Tank	30770	2015-09-10	El Segundo	7533	2015	10427.9
34031	9366299	HIGH JUPITER	Tank (Chemical, Crude, LNG, Other)	Tank	29733	2017-09-08	LA/LB	7526	2017	10211.9
34032	9252187	DS PROMOTER	Tank (Chemical, Crude, LNG, Other)	Tank	39300	2015-07-05	LA/LB	7520.9	2015	12108
34033	9682899	ATLANTIC RAINBOW	Bulk	Bulk	17019	2015-06-21	Stockton	7506.1	2015	7386.27
34034	9353577	OVERSEAS NIKISKI	Tank (Chemical, Crude, LNG, Other)	Tank	29242	2015-03-30	LA/LB	7497	2015	10108.6
34035	9316945	KEN TOKU	Bulk	Bulk	17979	2017-11-20	Stockton	7484.92	2017	7645.83
34036	9702106	MSC BRUNELLA	Container (Includes Reefer)	Container	95497	2015-11-17	LA/LB	7471	2015	20075.9
34037	9408102	PELICAN STATE	Tank (Chemical, Crude, LNG, Other)	Tank	29527	2017-10-14	Richmond	7458	2017	10168.7
34038	9736406	SEAL ISLAND	Bulk	Bulk	21801	2016-08-03	LA/LB	7446.51	2016	8632.01
34039	9736406	SEAL ISLAND	Bulk	Bulk	21801	2017-01-27	LA/LB	7446.51	2017	8632.01
34040	9410789	CMA CGM COLUMBA	Container (Includes Reefer)	Container	131332	2015-09-11	LA/LB	7446	2015	24696.6
34041	9180334	ORIENTE VICTORIA	Bulk	Bulk	14951	2015-08-30	Carquinez	7429	2015	6807.89
34042	9668556	ULTRA VILLARRICA	Bulk	Bulk	22469	2017-06-05	LA/LB	7411.4	2017	8797.55
34043	9131369	MISSISSIPPI VOYAGER	Tank (Chemical, Crude, LNG, Other)	Tank	30415	2016-01-12	Richmond	7410	2016	10354.3
34044	9364837	ATLANTIC DREAM	Bulk	Bulk	16946	2017-01-31	LA/LB	7409	2017	7366.31
34045	9589736	QUEEN ASIA	Bulk	Bulk	17027	2015-03-28	Stockton	7397.1	2015	7388.45
34046	9782015	OTAGO BAY	Bulk	Bulk	31787	2017-03-13	LA/LB	7388	2017	10944.4
34047	9470301	BRIGHT OCEAN	Bulk	Bulk	22863	2016-11-12	LA/LB	7371.38	2016	8894.34
34048	9664897	YM MODERATION	Container (Includes Reefer)	Container	71821	2015-01-11	LA/LB	7360	2015	16681.4
34049	9601948	DARYA JAMUNA	Bulk	Bulk	22726	2016-03-23	LA/LB	7360	2016	8860.75
34050	9550163	CLIPPER IZUMO	Bulk	Bulk	17002	2015-04-23	LA/LB	7358.1	2015	7381.62
34051	9737137	GLOBAL ETERNITY	Bulk	Bulk	21279	2016-06-26	Stockton	7356	2016	8501.34
34052	9691503	ATLANTIC EAGLE	Bulk	Bulk	17019	2017-12-14	Stockton	7351.36	2017	7386.27
34053	5501	550-1/Sea Reliance	Tug-Barge Combo (ATB)	ATB	10658	2015-10-14	Carquinez	7350.12	2015	7388.88
34054	9717591	FALCON TRIDENT	Bulk	Bulk	36336	2017-05-12	LA/LB	7349	2017	11905.6
34055	9267089	COOK STRAIT	Bulk	Bulk	19779	2017-10-27	LA/LB	7334.69	2017	8119.07
34056	9157349	EASTERN STAR	Bulk	Bulk	16766	2015-03-18	Carquinez	7330	2015	7316.96
34057	9561899	OCEANIC HAWK	Bulk	Bulk	17986	2015-03-12	LA/LB	7324	2015	7647.7
34058	9300219	INTREPID JOANNE	Bulk	Bulk	19889	2015-08-08	Stockton	7285.2	2015	8147.46
34059	9399193	CMA CGM LIBRA	Container (Includes Reefer)	Container	131332	2015-10-22	LA/LB	7283	2015	24696.6
34060	1214915	650-10/Vision	Tug-Barge Combo (ATB)	ATB	15566	2017-01-26	Carquinez	7282	2017	7985.49
34061	9610688	JERVIS BAY	Bulk	Bulk	24428	2015-09-30	LA/LB	7271	2015	9272.82
34062	5501	550-1/Sea Reliance	Tug-Barge Combo (ATB)	ATB	10658	2017-06-10	LA/LB	7270	2017	7388.88
34063	9611280	PATAGONIA	Bulk	Bulk	24166	2015-04-20	LA/LB	7258.8	2015	9210.1
34064	9544607	FS SINCERITY	Tank (Chemical, Crude, LNG, Other)	Tank	28797	2016-08-08	Carquinez	7230	2016	10014.4
34065	9554169	GLOBAL FAITH	Bulk	Bulk	17018	2017-01-23	Stockton	7217.02	2017	7385.99
34066	9205639	LONG BEACH	Bulk	Bulk	14527	2016-11-13	Sacramento	7215.72	2016	6685.73
34067	9205627	OAKLAND	Bulk	Bulk	14527	2016-04-18	Stockton	7215.4	2016	6685.73
34068	9720196	MSC GISELLE	Container (Includes Reefer)	Container	94496	2016-08-01	LA/LB	7211	2016	19938.8
34069	9180334	ORIENTE VICTORIA	Bulk	Bulk	14951	2015-01-07	Stockton	7203.1	2015	6807.89
34070	9131369	MISSISSIPPI VOYAGER	Tank (Chemical, Crude, LNG, Other)	Tank	30415	2015-09-18	Richmond	7200	2015	10354.3
34071	9131369	MISSISSIPPI VOYAGER	Tank (Chemical, Crude, LNG, Other)	Tank	30415	2017-01-14	LA/LB	7200	2017	10354.3
34072	6507	650-7/Pride	Tug-Barge Combo (ATB)	ATB	14514	2015-12-06	Carquinez	7167.54	2015	7811.69
34073	9598074	ASIAN BEAUTY	Bulk	Bulk	17019	2017-09-14	Carquinez	7154.16	2017	7386.27
34074	9636395	COREWISE OL	Bulk	Bulk	22855	2017-01-06	Richmond	7139.17	2017	8892.38
34075	9144914	OREGON VOYAGER	Tank (Chemical, Crude, LNG, Other)	Tank	30770	2016-09-07	El Segundo	7130	2016	10427.9
34076	9309605	BLUE OCEAN	Bulk	Bulk	19799	2016-10-21	Sacramento	7105.5	2016	8124.23
34077	9144914	OREGON VOYAGER	Tank (Chemical, Crude, LNG, Other)	Tank	30770	2016-07-18	Richmond	7100	2016	10427.9
34078	9278143	MSC ELENI	Container (Includes Reefer)	Container	53500	2015-12-08	LA/LB	7094	2015	13774.8
34079	9118630	FLORIDA VOYAGER	Tank (Chemical, Crude, LNG, Other)	Tank	30415	2016-11-10	El Segundo	7094	2016	10354.3
34080	9391490	VALVERDE	Tank (Chemical, Crude, LNG, Other)	Tank	29987	2016-02-22	Richmond	7090.2	2016	10265.1
34081	9244996	COL CABALLERO	Bulk	Bulk	14446	2015-03-04	Stockton	7088.8	2015	6662.24
34082	9205627	OAKLAND	Bulk	Bulk	14527	2015-07-05	Stockton	7087.9	2015	6685.73
34083	9704477	STI SENECA	Tank (Chemical, Crude, LNG, Other)	Tank	29785	2016-02-23	Richmond	7079	2016	10222.8
34084	9691503	ATLANTIC EAGLE	Bulk	Bulk	17019	2015-10-30	Carquinez	7073	2015	7386.27
34085	9550278	LAKE HAKONE	Bulk	Bulk	17025	2015-08-07	Carquinez	7067.5	2015	7387.9
34086	9682318	SILVER GINNY	Tank (Chemical, Crude, LNG, Other)	Tank	29460	2015-12-19	Carquinez	7062	2015	10154.6
34087	9610236	TRUST STAR	Bulk	Bulk	21699	2016-03-16	Richmond	7062	2016	8606.57
34088	9205627	OAKLAND	Bulk	Bulk	14527	2016-01-15	Stockton	7045.3	2016	6685.73
34089	9118630	FLORIDA VOYAGER	Tank (Chemical, Crude, LNG, Other)	Tank	30415	2016-10-16	LA/LB	7036	2016	10354.3
34090	9307102	LR1 CARRIER	Tank (Chemical, Crude, LNG, Other)	Tank	42010	2015-07-27	Carquinez	7023	2015	12611.1
34091	9682899	ATLANTIC RAINBOW	Bulk	Bulk	17019	2016-06-03	Stockton	7016.07	2016	7386.27
34092	9118630	FLORIDA VOYAGER	Tank (Chemical, Crude, LNG, Other)	Tank	30415	2016-08-24	Richmond	7004	2016	10354.3
34093	9205639	LONG BEACH	Bulk	Bulk	14527	2015-07-22	Sacramento	7000	2015	6685.73
34094	9131369	MISSISSIPPI VOYAGER	Tank (Chemical, Crude, LNG, Other)	Tank	30415	2017-11-27	Richmond	6990	2017	10354.3
34095	9732955	SUNRISE JADE	Bulk	Bulk	36333	2017-07-01	LA/LB	6985.47	2017	11905
34096	9718856	SILVER MUNA	Tank (Chemical, Crude, LNG, Other)	Tank	29375	2016-06-30	LA/LB	6976	2016	10136.7
34097	9408126	EMPIRE STATE	Tank (Chemical, Crude, LNG, Other)	Tank	29527	2017-08-21	Carquinez	6963	2017	10168.7
34098	9303924	THOR MENELAUS	Bulk	Bulk	30743	2016-09-05	Carquinez	6957.3	2016	10716.7
34099	1220015	DBL 185/Dublin Sea	Tug-Barge Combo (ATB)	ATB	14935	2015-01-29	LA/LB	6952.32	2015	7938.53
34100	1220015	DBL 185/Dublin Sea	Tug-Barge Combo (ATB)	ATB	14935	2015-02-09	LA/LB	6952.32	2015	7938.53
34101	1220015	DBL 185/Dublin Sea	Tug-Barge Combo (ATB)	ATB	14935	2015-02-18	LA/LB	6952.32	2015	7938.53
34102	1220015	DBL 185/Dublin Sea	Tug-Barge Combo (ATB)	ATB	14935	2015-03-03	LA/LB	6952.32	2015	7938.53
34103	1220015	DBL 185/Dublin Sea	Tug-Barge Combo (ATB)	ATB	14935	2015-03-16	LA/LB	6952.32	2015	7938.53
34104	1220015	DBL 185/Dublin Sea	Tug-Barge Combo (ATB)	ATB	14935	2015-03-27	LA/LB	6952.32	2015	7938.53
34105	9396713	AQUADISIAC	Tank (Chemical, Crude, LNG, Other)	Tank	30040	2015-06-30	Richmond	6946	2015	10276.2
34106	9396713	AQUADISIAC	Tank (Chemical, Crude, LNG, Other)	Tank	30040	2015-07-05	Richmond	6946	2015	10276.2
34107	9205639	LONG BEACH	Bulk	Bulk	14527	2016-03-09	Sacramento	6943.99	2016	6685.73
34108	9470832	MORNING ORCHID	Bulk	Bulk	17023	2015-11-24	Carquinez	6918.2	2015	7387.36
34109	9205639	LONG BEACH	Bulk	Bulk	14527	2015-04-13	Stockton	6913	2015	6685.73
34110	9273052	SINGAPORE VOYAGER	Tank (Chemical, Crude, LNG, Other)	Tank	56365	2017-06-20	El Segundo	6910	2017	15089.9
34111	9144914	OREGON VOYAGER	Tank (Chemical, Crude, LNG, Other)	Tank	30770	2015-07-18	Richmond	6900	2015	10427.9
34112	9408126	EMPIRE STATE	Tank (Chemical, Crude, LNG, Other)	Tank	29527	2016-06-20	Carquinez	6881	2016	10168.7
34113	9255191	OCCITAN STAR	Bulk	Bulk	17944	2015-12-16	Carquinez	6873	2015	7636.46
34114	9493224	WESTGATE	Bulk	Bulk	17025	2016-09-13	Carquinez	6871.89	2016	7387.9
34115	9359040	GUTHORM MAERSK	Container (Includes Reefer)	Container	99002	2016-03-05	LA/LB	6860	2016	20551.9
34116	9144914	OREGON VOYAGER	Tank (Chemical, Crude, LNG, Other)	Tank	30770	2016-04-05	El Segundo	6860	2016	10427.9
34117	9520998	EVER BRILLIANT	Bulk	Bulk	17018	2015-04-07	Carquinez	6859	2015	7385.99
34118	9459620	KEN SEI	Bulk	Bulk	19799	2016-06-07	Sacramento	6852.5	2016	8124.23
34119	9618006	LA BRIANTAIS	Bulk	Bulk	24725	2016-12-28	LA/LB	6852.3	2016	9343.62
34120	9450600	CMA CGM FIGARO	Container (Includes Reefer)	Container	90931	2017-10-10	Oakland	6850	2017	19446.5
34121	9520998	EVER BRILLIANT	Bulk	Bulk	17018	2017-08-15	Carquinez	6849	2017	7385.99
34122	9350032	APL FLORIDA	Container (Includes Reefer)	Container	71787	2015-08-17	LA/LB	6847	2015	16676.3
34123	9408126	EMPIRE STATE	Tank (Chemical, Crude, LNG, Other)	Tank	29527	2015-05-20	San Diego	6831	2015	10168.7
34124	9460576	PAMISOS	Tank (Chemical, Crude, LNG, Other)	Tank	55909	2015-08-23	Carquinez	6815	2015	15015.3
34125	9263772	MOUNT TRAVERS	Bulk	Bulk	16978	2015-08-20	LA/LB	6811.5	2015	7375.06
34126	9408126	EMPIRE STATE	Tank (Chemical, Crude, LNG, Other)	Tank	29527	2016-04-10	Carquinez	6809	2016	10168.7
34127	9681144	STI ST CHARLES	Tank (Chemical, Crude, LNG, Other)	Tank	29767	2017-11-15	LA/LB	6792.99	2017	10219.1
34128	9443396	CAPE MORETON	Bulk	Bulk	20987	2017-06-24	LA/LB	6792.08	2017	8427.73
34129	9590735	GLOBAL TRINITY	Bulk	Bulk	17019	2016-08-24	Stockton	6784.85	2016	7386.27
34130	9353565	OVERSEAS BOSTON	Tank (Chemical, Crude, LNG, Other)	Tank	29242	2015-06-04	LA/LB	6782	2015	10108.6
34131	9144926	CALIFORNIA VOYAGER	Tank (Chemical, Crude, LNG, Other)	Tank	30770	2017-03-27	Richmond	6780	2017	10427.9
34132	9683398	SILVER ROTTERDAM	Tank (Chemical, Crude, LNG, Other)	Tank	29460	2016-08-25	LA/LB	6746.6	2016	10154.6
34133	9335886	PORT ALBERNI	Bulk	Bulk	19831	2017-03-30	LA/LB	6743.68	2017	8132.49
34134	9267077	TIMARU STAR	Bulk	Bulk	19779	2017-10-21	LA/LB	6738	2017	8119.07
34135	9573921	LAKE DEER	Bulk	Bulk	17019	2016-09-28	LA/LB	6725.98	2016	7386.27
34136	9473597	ELLIOTT BAY	Bulk	Bulk	20236	2017-03-28	LA/LB	6725.62	2017	8236.64
34137	9408126	EMPIRE STATE	Tank (Chemical, Crude, LNG, Other)	Tank	29527	2015-09-01	Richmond	6725	2015	10168.7
34138	9713179	BERGE DAISETSU	Bulk	Bulk	21530	2017-12-09	LA/LB	6717.96	2017	8564.32
34139	6502	650-2/Gulf Reliance	Tug-Barge Combo (ATB)	ATB	12097	2016-11-30	Carquinez	6714	2016	7391.84
34140	6502	650-2/Gulf Reliance	Tug-Barge Combo (ATB)	ATB	12097	2017-07-03	Carquinez	6714	2017	7391.84
34141	6502	650-2/Gulf Reliance	Tug-Barge Combo (ATB)	ATB	12097	2017-10-21	Carquinez	6714	2017	7391.84
34142	9205639	LONG BEACH	Bulk	Bulk	14527	2016-05-25	Stockton	6713.28	2016	6685.73
34143	5501	550-1/Sea Reliance	Tug-Barge Combo (ATB)	ATB	10658	2017-12-10	Carquinez	6705	2017	7388.88
34144	9408126	EMPIRE STATE	Tank (Chemical, Crude, LNG, Other)	Tank	29527	2015-12-28	LA/LB	6685	2015	10168.7
34145	9544384	NORD SINCERE	Bulk	Bulk	17018	2015-04-10	Richmond	6679.7	2015	7385.99
34146	9331907	COLUMBIA RIVER	Bulk	Bulk	31236	2016-05-09	LA/LB	6673.5	2016	10824.6
34147	9295153	MATAKANA ISLAND	Bulk	Bulk	19789	2017-07-13	LA/LB	6647.51	2017	8121.65
34148	9380518	ALPINE MADELEINE	Tank (Chemical, Crude, LNG, Other)	Tank	29266	2017-08-23	LA/LB	6629	2017	10113.7
34149	9408126	EMPIRE STATE	Tank (Chemical, Crude, LNG, Other)	Tank	29527	2016-04-22	Carquinez	6628	2016	10168.7
34150	9478523	MARIANNA	Bulk	Bulk	31532	2015-03-30	Richmond	6618.1	2015	10889
34151	7932202	SLNC MOKU PAHU	Bulk	Bulk	1953	2016-09-08	Richmond	6605	2016	1890.79
34152	9712462	DARYA TAPTI	Bulk	Bulk	21801	2017-04-05	LA/LB	6579.8	2017	8632.01
34153	9278155	MSC NERISSA	Container (Includes Reefer)	Container	54881	2016-06-28	LA/LB	6577	2016	14005
34154	9278155	MSC NERISSA	Container (Includes Reefer)	Container	54881	2016-07-01	Oakland	6577	2016	14005
34155	9278155	MSC NERISSA	Container (Includes Reefer)	Container	54881	2016-07-11	LA/LB	6577	2016	14005
34156	9288813	SUNNY DREAM	Tank (Chemical, Crude, LNG, Other)	Tank	29335	2017-08-05	LA/LB	6573	2017	10128.3
34157	9309605	BLUE OCEAN	Bulk	Bulk	19799	2016-05-01	Stockton	6572.48	2016	8124.23
34158	9205639	LONG BEACH	Bulk	Bulk	14527	2015-12-08	Stockton	6568.9	2015	6685.73
34159	9286944	KAITI HILL	Bulk	Bulk	18020	2016-06-28	LA/LB	6567.12	2016	7656.8
34160	1220015	DBL 185/Dublin Sea	Tug-Barge Combo (ATB)	ATB	14935	2017-12-16	LA/LB	6552.08	2017	7938.53
34161	9353577	OVERSEAS NIKISKI	Tank (Chemical, Crude, LNG, Other)	Tank	29242	2015-08-06	LA/LB	6552	2015	10108.6
34162	6502	650-2/Gulf Reliance	Tug-Barge Combo (ATB)	ATB	12097	2016-12-13	Carquinez	6548	2016	7391.84
34163	9399208	CMA CGM LEO	Container (Includes Reefer)	Container	131332	2015-03-15	Oakland	6533	2015	24696.6
34164	9629706	NORD STEADY	Tank (Chemical, Crude, LNG, Other)	Tank	29983	2017-09-14	Richmond	6518	2017	10264.3
34165	9691046	CRESCENT STAR	Bulk	Bulk	24064	2015-07-28	LA/LB	6511.9	2015	9185.61
34166	9614701	TRUDY	General	General	14941	2017-11-13	Sacramento	6509.25	2017	5370.01
34167	9311402	PORT ALICE	Bulk	Bulk	19791	2015-05-14	LA/LB	6509.2	2015	8122.17
34168	9805659	GENOA	Bulk	Bulk	34241	2017-10-09	LA/LB	6507.2	2017	11468.8
34169	9493236	WOODGATE	Bulk	Bulk	17025	2015-06-14	LA/LB	6505.7	2015	7387.9
34170	9350032	APL FLORIDA	Container (Includes Reefer)	Container	71787	2015-10-26	LA/LB	6500	2015	16676.3
34171	6507	650-7/Pride	Tug-Barge Combo (ATB)	ATB	14514	2016-02-15	LA/LB	6487.2	2016	7811.69
34172	9573969	ROYAL INNOVATION	Bulk	Bulk	17027	2015-06-07	Carquinez	6482	2015	7388.45
34173	9290658	TORM REPUBLICAN	Tank (Chemical, Crude, LNG, Other)	Tank	29242	2017-12-13	LA/LB	6464	2017	10108.6
34174	9409194	CMA CGM LAMARTINE	Container (Includes Reefer)	Container	73779	2016-09-22	LA/LB	6454	2016	16975.7
34175	9682409	SILVER HANNAH	Tank (Chemical, Crude, LNG, Other)	Tank	29460	2016-03-26	Carquinez	6454	2016	10154.6
34176	9576820	CHEMICAL AQUARIUS	Tank (Chemical, Crude, LNG, Other)	Tank	11383	2015-03-26	Richmond	6442	2015	5682.51
34177	9408126	EMPIRE STATE	Tank (Chemical, Crude, LNG, Other)	Tank	29527	2017-05-02	Carquinez	6421	2017	10168.7
34178	9396713	AQUADISIAC	Tank (Chemical, Crude, LNG, Other)	Tank	30040	2015-06-29	Carquinez	6406	2015	10276.2
34179	9131369	MISSISSIPPI VOYAGER	Tank (Chemical, Crude, LNG, Other)	Tank	30415	2017-08-29	LA/LB	6400	2017	10354.3
34180	9380764	SAGA PIONEER	General	General	29758	2017-04-06	LA/LB	6388.4	2017	7968.39
34181	9538880	THORCO RAFFLES	General	General	14859	2016-11-09	Sacramento	6386.8	2016	5353.11
34182	9440033	ATLANTIC QUEEN	Tank (Chemical, Crude, LNG, Other)	Tank	29107	2015-07-23	Richmond	6382	2015	10080.1
34183	9144914	OREGON VOYAGER	Tank (Chemical, Crude, LNG, Other)	Tank	30770	2015-05-14	Richmond	6380	2015	10427.9
34184	9279769	PISTIS	Bulk	Bulk	30053	2017-12-16	Stockton	6374	2017	10564.7
34185	9721322	NAESS INTREPID	Bulk	Bulk	36415	2015-12-13	Richmond	6348.1	2015	11921.9
34186	6502	650-2/Gulf Reliance	Tug-Barge Combo (ATB)	ATB	12097	2016-10-11	LA/LB	6344	2016	7391.84
34187	1214915	650-10/Vision	Tug-Barge Combo (ATB)	ATB	15566	2015-01-06	Carquinez	6320	2015	7985.49
34188	9273624	OVERSEAS ARIADMAR	Tank (Chemical, Crude, LNG, Other)	Tank	30018	2015-02-16	LA/LB	6313	2015	10271.6
34189	9692349	SILVER EUPLECTA	Tank (Chemical, Crude, LNG, Other)	Tank	29327	2017-10-27	LA/LB	6303	2017	10126.6
34190	9144914	OREGON VOYAGER	Tank (Chemical, Crude, LNG, Other)	Tank	30770	2016-01-21	El Segundo	6300	2016	10427.9
34191	9629706	NORD STEADY	Tank (Chemical, Crude, LNG, Other)	Tank	29983	2017-08-29	Richmond	6294	2017	10264.3
34192	1220015	DBL 185/Dublin Sea	Tug-Barge Combo (ATB)	ATB	14935	2016-07-15	Carquinez	6276.65	2016	7938.53
34193	9117923	ZED	Bulk	Bulk	38639	2017-11-07	San Francisco	6258.9	2017	12375.1
34194	9159555	STAR NICOLE	Bulk	Bulk	38364	2015-04-01	Richmond	6218	2015	12319.6
34195	9385154	ORIENT DREAM	Bulk	Bulk	19828	2015-11-07	LA/LB	6216	2015	8131.72
34196	9470777	IRIS SKY	Bulk	Bulk	18200	2016-10-23	Sacramento	6208.41	2016	7704.85
34197	9323510	HYUNDAI BANGKOK	Container (Includes Reefer)	Container	74651	2017-10-09	LA/LB	6190	2017	17105.8
34198	6502	650-2/Gulf Reliance	Tug-Barge Combo (ATB)	ATB	12097	2017-07-08	Carquinez	6188	2017	7391.84
34199	6502	650-2/Gulf Reliance	Tug-Barge Combo (ATB)	ATB	12097	2017-08-09	Carquinez	6188	2017	7391.84
34200	9312315	THETIS	Bulk	Bulk	19960	2015-08-11	LA/LB	6186.45	2015	8165.75
34201	9131369	MISSISSIPPI VOYAGER	Tank (Chemical, Crude, LNG, Other)	Tank	30415	2017-12-10	El Segundo	6186	2017	10354.3
34202	9408138	EVERGREEN STATE	Tank (Chemical, Crude, LNG, Other)	Tank	29606	2017-02-16	LA/LB	6182.6	2017	10185.3
34203	9253856	OPTIMANA	General	General	38910	2017-08-30	LA/LB	6175.1	2017	9291.32
34204	9613848	SAGA FALCON	General	General	37499	2017-11-27	LA/LB	6162	2017	9096.81
34205	9377987	DIAMOND HARBOUR	Bulk	Bulk	20987	2016-10-28	LA/LB	6158.07	2016	8427.73
34206	5501	550-1/Sea Reliance	Tug-Barge Combo (ATB)	ATB	10658	2017-01-06	LA/LB	6158	2017	7388.88
34207	5501	550-1/Sea Reliance	Tug-Barge Combo (ATB)	ATB	10658	2017-05-31	LA/LB	6158	2017	7388.88
34208	5501	550-1/Sea Reliance	Tug-Barge Combo (ATB)	ATB	10658	2017-10-07	Carquinez	6158	2017	7388.88
34209	9668350	MOMO GLORY	Bulk	Bulk	17019	2016-10-13	Carquinez	6156.59	2016	7386.27
34210	9629902	ONE COMMITMENT	Container (Includes Reefer)	Container	87022	2015-09-21	LA/LB	6155	2015	18898.9
34211	9402952	GLOBAL STAR	Bulk	Bulk	44146	2015-01-11	Richmond	6151.3	2015	13457.7
34212	9144914	OREGON VOYAGER	Tank (Chemical, Crude, LNG, Other)	Tank	30770	2016-04-08	Richmond	6140	2016	10427.9
34213	9317468	SANTA CELIA	Bulk	Bulk	40017	2015-06-29	LA/LB	6093.5	2015	12651.1
34214	9546459	THAMESBORG	General	General	14695	2015-03-24	Sacramento	6093.5	2015	5319.19
34215	9131369	MISSISSIPPI VOYAGER	Tank (Chemical, Crude, LNG, Other)	Tank	30415	2015-09-09	Richmond	6050	2015	10354.3
34216	9759886	AMERICAN ENDURANCE	Tank (Chemical, Crude, LNG, Other)	Tank	29801	2017-06-21	Carquinez	6050	2017	10226.2
34217	9377987	DIAMOND HARBOUR	Bulk	Bulk	20987	2016-07-08	LA/LB	6029	2016	8427.73
34218	9450753	GENCO AVRA	Bulk	Bulk	23456	2017-08-31	Richmond	5983.4	2017	9038.84
34219	9365805	CMA CGM IVANHOE	Container (Includes Reefer)	Container	111249	2017-11-03	LA/LB	5952	2017	22170.8
34220	9131369	MISSISSIPPI VOYAGER	Tank (Chemical, Crude, LNG, Other)	Tank	30415	2015-06-19	El Segundo	5940	2015	10354.3
34221	9692131	NORD SUPREME	Tank (Chemical, Crude, LNG, Other)	Tank	30108	2017-12-04	LA/LB	5937.6	2017	10290.4
34222	5501	550-1/Sea Reliance	Tug-Barge Combo (ATB)	ATB	10658	2015-03-07	Carquinez	5899.68	2015	7388.88
34223	9356696	NYK THEMIS	Container (Includes Reefer)	Container	76826	2016-01-22	Oakland	5893	2016	17428.2
34224	9410791	CMA CGM GEMINI	Container (Includes Reefer)	Container	131332	2015-08-13	LA/LB	5892	2015	24696.6
34225	9208514	QC ATHINA	Bulk	Bulk	38684	2015-09-05	Richmond	5888	2015	12384.2
34226	9427134	DAIWAN WISDOM	Bulk	Bulk	19825	2015-10-31	LA/LB	5882.6	2015	8130.94
34227	9514080	JEWEL OF TOKYO	Bulk	Bulk	31572	2017-02-01	LA/LB	5881.6	2017	10897.7
34228	9309617	BLUE BAIE	Bulk	Bulk	19799	2017-04-09	Sacramento	5880.56	2017	8124.23
34229	5501	550-1/Sea Reliance	Tug-Barge Combo (ATB)	ATB	10658	2016-12-11	Carquinez	5876	2016	7388.88
34230	9538880	THORCO RAFFLES	General	General	14859	2016-07-23	Sacramento	5856.1	2016	5353.11
34231	9450612	CMA CGM LA SCALA	Container (Includes Reefer)	Container	90931	2017-09-28	LA/LB	5856	2017	19446.5
34232	9388352	MOL CONTINUITY	Container (Includes Reefer)	Container	88089	2015-09-14	LA/LB	5846	2015	19049.2
34233	9546459	THAMESBORG	General	General	14695	2015-10-07	Sacramento	5832.2	2015	5319.19
34234	9496989	ALBION BAY	Bulk	Bulk	33232	2016-05-12	Stockton	5827	2016	11254.9
34235	9426128	SOLAR AFRICA	Bulk	Bulk	32372	2015-12-12	LA/LB	5823.3	2015	11070.7
34236	9131369	MISSISSIPPI VOYAGER	Tank (Chemical, Crude, LNG, Other)	Tank	30415	2017-08-28	El Segundo	5816	2017	10354.3
34237	9529504	NORD SUMMIT	Bulk	Bulk	33990	2015-08-11	Stockton	5800	2015	11415.8
34238	9166211	LA LOUISE	Bulk	Bulk	19731	2017-10-26	Redwood	5793.2	2017	8106.66
34239	9389930	AFRICAN QUEEN	Bulk	Bulk	30936	2015-08-22	Oakland	5765.8	2015	10759
34240	9410791	CMA CGM GEMINI	Container (Includes Reefer)	Container	131332	2015-10-14	LA/LB	5764	2015	24696.6
34241	9410791	CMA CGM GEMINI	Container (Includes Reefer)	Container	131332	2015-10-19	Oakland	5764	2015	24696.6
34242	9131369	MISSISSIPPI VOYAGER	Tank (Chemical, Crude, LNG, Other)	Tank	30415	2015-06-11	El Segundo	5755	2015	10354.3
34243	9726487	TORM TIMOTHY	Tank (Chemical, Crude, LNG, Other)	Tank	29484	2017-06-12	Richmond	5753	2017	10159.6
34244	9216810	CHALLENGER	Bulk	Bulk	30303	2016-07-05	LA/LB	5750	2016	10619.9
34245	9353565	OVERSEAS BOSTON	Tank (Chemical, Crude, LNG, Other)	Tank	29242	2016-05-31	LA/LB	5747	2016	10108.6
34246	9162411	JADE I	General	General	15660	2015-10-25	Stockton	5746.7	2015	5516.55
34247	9162411	JADE I	General	General	15660	2016-01-25	Stockton	5746.7	2016	5516.55
34248	9314648	AZUR	Bulk	Bulk	42712	2015-07-19	Richmond	5734.5	2015	13180.8
34249	9663269	IPANEMA BEACH	Bulk	Bulk	23393	2017-07-27	LA/LB	5734.3	2017	9023.56
34250	9380518	ALPINE MADELEINE	Tank (Chemical, Crude, LNG, Other)	Tank	29266	2016-03-17	Richmond	5733	2016	10113.7
34251	9243394	SEAMAX DARIEN	Container (Includes Reefer)	Container	89097	2015-08-05	LA/LB	5712	2015	19190.7
34252	9333060	STADT AACHEN	Container (Includes Reefer)	Container	35573	2016-01-21	LA/LB	5704	2016	10564.9
34253	9131369	MISSISSIPPI VOYAGER	Tank (Chemical, Crude, LNG, Other)	Tank	30415	2016-11-15	Richmond	5700	2016	10354.3
34254	9131369	MISSISSIPPI VOYAGER	Tank (Chemical, Crude, LNG, Other)	Tank	30415	2017-04-16	LA/LB	5700	2017	10354.3
34255	9377975	PORT PHILLIP	Bulk	Bulk	20418	2016-01-16	LA/LB	5690	2016	8283.18
34256	9629706	NORD STEADY	Tank (Chemical, Crude, LNG, Other)	Tank	29983	2017-07-29	Richmond	5669.2	2017	10264.3
34257	9330604	CAPRICORN VOYAGER	Tank (Chemical, Crude, LNG, Other)	Tank	58442	2016-03-14	El Segundo	5658	2016	15427
34258	9330604	CAPRICORN VOYAGER	Tank (Chemical, Crude, LNG, Other)	Tank	58442	2015-08-19	Carquinez	5645	2015	15427
34259	6502	650-2/Gulf Reliance	Tug-Barge Combo (ATB)	ATB	12097	2016-02-09	Carquinez	5632.44	2016	7391.84
34260	9304162	CHRISTINA B	Bulk	Bulk	40424	2016-12-21	Richmond	5624.3	2016	12731.9
34261	9284001	PORT PEGASUS	Bulk	Bulk	19887	2015-04-21	LA/LB	5623	2015	8146.94
34262	9490313	AMAGI GALAXY	Tank (Chemical, Crude, LNG, Other)	Tank	16406	2016-10-03	Richmond	5617	2016	7103.21
34263	9686754	STI SOHO	Tank (Chemical, Crude, LNG, Other)	Tank	29735	2015-12-27	Carquinez	5608.8	2015	10212.3
34264	9642095	CALIFORNIA	Tank (Chemical, Crude, LNG, Other)	Tank	62318	2017-10-11	San Francisco	5597	2017	16043.8
34265	9470777	IRIS SKY	Bulk	Bulk	18200	2016-03-28	Stockton	5577	2016	7704.85
34266	9337901	ESTEEM BRILLIANCE	Tank (Chemical, Crude, LNG, Other)	Tank	59671	2017-08-29	El Segundo	5558	2017	15624.2
34267	9312664	BELL BAY	Bulk	Bulk	19796	2016-11-24	LA/LB	5554.08	2016	8123.46
34268	9316165	GENCO PREDATOR	Bulk	Bulk	31069	2016-08-11	LA/LB	5549.4	2016	10788.1
34269	9486075	OOCL MEMPHIS	Container (Includes Reefer)	Container	91563	2016-07-28	LA/LB	5543	2016	19534.3
34270	9586693	EM AMBER	Bulk	Bulk	32839	2017-03-20	Carquinez	5541.5	2017	11171
34271	9380972	LIME GALAXY	Tank (Chemical, Crude, LNG, Other)	Tank	11623	2015-06-20	Richmond	5523	2015	5755.36
34272	9470777	IRIS SKY	Bulk	Bulk	18200	2017-05-29	Sacramento	5515.6	2017	7704.85
34273	9301029	AMBROSIA	Tank (Chemical, Crude, LNG, Other)	Tank	56373	2017-04-12	LA/LB	5450	2017	15091.2
34274	9286566	YASA NESLIHAN	Bulk	Bulk	42895	2016-11-14	Richmond	5449	2016	13216.4
34275	9635456	CS SATIRA	Bulk	Bulk	24793	2015-01-22	Richmond	5421	2015	9359.78
34276	9791901	DRAGONGATE	Bulk	Bulk	35832	2016-11-30	LA/LB	5414.37	2016	11801.4
34277	9691034	LA CHESNAIS	Bulk	Bulk	24604	2015-12-12	Richmond	5408	2015	9314.81
34278	9144914	OREGON VOYAGER	Tank (Chemical, Crude, LNG, Other)	Tank	30770	2015-11-25	Richmond	5400	2015	10427.9
34279	9144914	OREGON VOYAGER	Tank (Chemical, Crude, LNG, Other)	Tank	30770	2016-09-24	El Segundo	5400	2016	10427.9
34280	9144914	OREGON VOYAGER	Tank (Chemical, Crude, LNG, Other)	Tank	30770	2016-10-19	El Segundo	5400	2016	10427.9
34281	9144914	OREGON VOYAGER	Tank (Chemical, Crude, LNG, Other)	Tank	30770	2016-12-20	Richmond	5400	2016	10427.9
34282	1214915	650-10/Vision	Tug-Barge Combo (ATB)	ATB	15566	2017-08-31	Carquinez	5392	2017	7985.49
34283	9318606	DOMINA	Bulk	Bulk	40224	2015-02-20	Richmond	5384.4	2015	12692.2
34284	9131369	MISSISSIPPI VOYAGER	Tank (Chemical, Crude, LNG, Other)	Tank	30415	2015-05-12	El Segundo	5374	2015	10354.3
34285	9131369	MISSISSIPPI VOYAGER	Tank (Chemical, Crude, LNG, Other)	Tank	30415	2017-11-16	Richmond	5361	2017	10354.3
34286	9159555	STAR NICOLE	Bulk	Bulk	38364	2015-02-26	Richmond	5358.8	2015	12319.6
34287	9597484	APL NEW YORK	Container (Includes Reefer)	Container	109712	2015-11-02	LA/LB	5340	2015	21971.2
34288	9272929	HIGH ENDURANCE	Tank (Chemical, Crude, LNG, Other)	Tank	30028	2016-07-01	Richmond	5333.3	2016	10273.7
34289	9366275	HIGH MARS	Tank (Chemical, Crude, LNG, Other)	Tank	29733	2017-07-03	LA/LB	5322	2017	10211.9
34290	9701231	CAMILA	Bulk	Bulk	21532	2016-05-13	Richmond	5319.2	2016	8564.82
34291	9325609	STAR MERLIN	Tank (Chemical, Crude, LNG, Other)	Tank	31500	2017-03-29	LA/LB	5312	2017	10578.3
34292	9629055	EVER LUCID	Container (Includes Reefer)	Container	99998	2015-05-23	Oakland	5300	2015	20686.1
34293	9144914	OREGON VOYAGER	Tank (Chemical, Crude, LNG, Other)	Tank	30770	2015-02-19	El Segundo	5300	2015	10427.9
34294	9144914	OREGON VOYAGER	Tank (Chemical, Crude, LNG, Other)	Tank	30770	2016-06-24	El Segundo	5300	2016	10427.9
34295	9162411	JADE I	General	General	15660	2015-05-11	Sacramento	5288	2015	5516.55
34296	9259745	DA LI HU	Tank (Chemical, Crude, LNG, Other)	Tank	84855	2017-07-19	LA/LB	5239	2017	19371
34297	9144914	OREGON VOYAGER	Tank (Chemical, Crude, LNG, Other)	Tank	30770	2015-04-22	Richmond	5232	2015	10427.9
34298	9629706	NORD STEADY	Tank (Chemical, Crude, LNG, Other)	Tank	29983	2017-04-02	Richmond	5232	2017	10264.3
34299	1262367	KIRBY 185-01/Nancy Peterkin	Tug-Barge Combo (ATB)	ATB	12827	2017-07-30	Richmond	5230	2017	7532.41
34300	9338814	NORD OBSERVER	Tank (Chemical, Crude, LNG, Other)	Tank	26900	2016-01-15	Carquinez	5201	2016	9606.37
34301	9429297	NICOLAOS	Tank (Chemical, Crude, LNG, Other)	Tank	84735	2016-05-16	LA/LB	5200	2016	19354.3
34302	9293818	EVER CONQUEST	Container (Includes Reefer)	Container	90449	2016-11-16	LA/LB	5198.8	2016	19379.5
34303	9293818	EVER CONQUEST	Container (Includes Reefer)	Container	90449	2016-11-20	Oakland	5198.8	2016	19379.5
34304	9144914	OREGON VOYAGER	Tank (Chemical, Crude, LNG, Other)	Tank	30770	2015-05-25	Richmond	5177	2015	10427.9
34305	9528873	MARITIME FORTUNE	Bulk	Bulk	19728	2015-11-22	LA/LB	5172.6	2015	8105.88
34306	9688350	STI YORKVILLE	Tank (Chemical, Crude, LNG, Other)	Tank	29785	2015-06-24	Carquinez	5160	2015	10222.8
34307	9144914	OREGON VOYAGER	Tank (Chemical, Crude, LNG, Other)	Tank	30770	2015-07-15	El Segundo	5150	2015	10427.9
34308	6502	650-2/Gulf Reliance	Tug-Barge Combo (ATB)	ATB	12097	2017-08-28	Carquinez	5128	2017	7391.84
34309	9325350	NAVIOS PRIMAVERA	Bulk	Bulk	30050	2017-05-31	LA/LB	5113.68	2017	10564
34310	1197649	650-6/Commitment	Tug-Barge Combo (ATB)	ATB	28075	2017-03-07	LA/LB	5102	2017	10021.1
34311	9144914	OREGON VOYAGER	Tank (Chemical, Crude, LNG, Other)	Tank	30770	2016-07-05	Richmond	5100	2016	10427.9
34312	9689952	NEW GUINEA CHIEF	Container (Includes Reefer)	Container	18723	2017-09-28	LA/LB	5099.7	2017	6960.73
34313	9320257	GEORG MAERSK	Container (Includes Reefer)	Container	98648	2017-01-30	Oakland	5090	2017	20504.1
34314	9200392	GENCO VIGOUR	Bulk	Bulk	38646	2017-10-23	Richmond	5086.7	2017	12376.5
34315	9385154	ORIENT DREAM	Bulk	Bulk	19828	2015-11-03	Stockton	5085	2015	8131.72
34316	9384863	LASER ACE	Bulk	Bulk	16960	2015-12-18	LA/LB	5071.9	2015	7370.14
34317	9330599	CASTOR VOYAGER	Tank (Chemical, Crude, LNG, Other)	Tank	58088	2016-03-20	El Segundo	5044	2016	15369.9
34318	9353539	OVERSEAS LOS ANGELES	Tank (Chemical, Crude, LNG, Other)	Tank	29242	2015-06-13	Carquinez	5040	2015	10108.6
34319	9353577	OVERSEAS NIKISKI	Tank (Chemical, Crude, LNG, Other)	Tank	29242	2015-11-13	LA/LB	5017	2015	10108.6
34320	9427122	PAIWAN WISDOM	Bulk	Bulk	19825	2016-01-28	LA/LB	5005	2016	8130.94
34321	9344083	FLORA PIONEER	Bulk	Bulk	39996	2017-04-09	Humboldt	5000	2017	12646.9
34322	9665700	ID PIONEER	Bulk	Bulk	23883	2016-02-29	Richmond	5000	2016	9142.06
34323	9266918	MOUNT BAKER	Bulk	Bulk	19738	2016-10-27	LA/LB	4986	2016	8108.47
34324	9720287	MSC MAXINE	Container (Includes Reefer)	Container	94469	2016-02-25	LA/LB	4980	2016	19935.1
34325	9293791	EVER CHIVALRY	Container (Includes Reefer)	Container	90449	2016-12-26	LA/LB	4975.4	2016	19379.5
34326	6502	650-2/Gulf Reliance	Tug-Barge Combo (ATB)	ATB	12097	2015-04-29	Carquinez	4973.52	2015	7391.84
34327	9410806	CMA CGM LYRA	Container (Includes Reefer)	Container	131332	2016-05-05	Oakland	4970	2016	24696.6
34328	9330604	CAPRICORN VOYAGER	Tank (Chemical, Crude, LNG, Other)	Tank	58442	2016-06-17	Richmond	4968	2016	15427
34329	9692351	SILVER EBALINA	Tank (Chemical, Crude, LNG, Other)	Tank	29327	2017-01-15	LA/LB	4966	2017	10126.6
34330	1197649	650-6/Commitment	Tug-Barge Combo (ATB)	ATB	28075	2017-03-04	Carquinez	4940	2017	10021.1
34331	9682318	SILVER GINNY	Tank (Chemical, Crude, LNG, Other)	Tank	29460	2015-12-04	Carquinez	4938	2015	10154.6
34332	9730268	ANYA	Bulk	Bulk	34206	2017-03-29	Richmond	4931.8	2017	11461.4
34333	9490313	AMAGI GALAXY	Tank (Chemical, Crude, LNG, Other)	Tank	16406	2016-06-28	Richmond	4931	2016	7103.21
34334	9297864	MSC ANYA	Container (Includes Reefer)	Container	54771	2015-09-28	LA/LB	4930	2015	13986.7
34335	9707819	VUKOVAR	Tank (Chemical, Crude, LNG, Other)	Tank	29785	2017-12-22	LA/LB	4918.01	2017	10222.8
34336	9580039	MOUNT HIKURANGI	Bulk	Bulk	19836	2017-05-28	Oakland	4914.67	2017	8133.78
34337	9641912	GLOBAL INNOVATOR	Bulk	Bulk	17019	2016-05-19	Stockton	4913.14	2016	7386.27
34338	9144354	SAGA SKY	Bulk	Bulk	29381	2016-03-31	LA/LB	4901.8	2016	10415.4
34339	9144914	OREGON VOYAGER	Tank (Chemical, Crude, LNG, Other)	Tank	30770	2015-12-04	Carquinez	4900	2015	10427.9
34340	9330599	CASTOR VOYAGER	Tank (Chemical, Crude, LNG, Other)	Tank	58088	2015-10-05	Richmond	4895.1	2015	15369.9
34341	9632040	APL SENTOSA	Container (Includes Reefer)	Container	151015	2017-05-12	Oakland	4885.3	2017	27043.6
34342	9131369	MISSISSIPPI VOYAGER	Tank (Chemical, Crude, LNG, Other)	Tank	30415	2016-12-31	El Segundo	4850	2016	10354.3
34343	9612246	ZAMBESI	Bulk	Bulk	24341	2015-05-10	Richmond	4839	2015	9252.02
34344	9307011	OOCL ANTWERP	Container (Includes Reefer)	Container	66462	2015-07-11	LA/LB	4825	2015	15861.3
34345	9424596	ARGENT GERBERA	Tank (Chemical, Crude, LNG, Other)	Tank	20275	2017-05-17	Richmond	4812	2017	8083.42
34346	9276767	KEN MEI	Bulk	Bulk	17979	2017-12-17	LA/LB	4807	2017	7645.83
34347	9144914	OREGON VOYAGER	Tank (Chemical, Crude, LNG, Other)	Tank	30770	2015-11-14	Richmond	4800	2015	10427.9
34348	9131369	MISSISSIPPI VOYAGER	Tank (Chemical, Crude, LNG, Other)	Tank	30415	2015-03-20	LA/LB	4800	2015	10354.3
34349	9118630	FLORIDA VOYAGER	Tank (Chemical, Crude, LNG, Other)	Tank	30415	2016-11-18	Carquinez	4774	2016	10354.3
34350	9131369	MISSISSIPPI VOYAGER	Tank (Chemical, Crude, LNG, Other)	Tank	30415	2017-02-06	El Segundo	4774	2017	10354.3
34351	9333060	STADT AACHEN	Container (Includes Reefer)	Container	35573	2015-11-11	LA/LB	4773	2015	10564.9
34352	9574171	MAGNOLIA ACE	Bulk	Bulk	17019	2017-08-20	San Francisco	4770.84	2017	7386.27
34353	9574171	MAGNOLIA ACE	Bulk	Bulk	17019	2017-08-25	Richmond	4770.84	2017	7386.27
34354	9273052	SINGAPORE VOYAGER	Tank (Chemical, Crude, LNG, Other)	Tank	56365	2017-01-17	Richmond	4768.6	2017	15089.9
34355	9250701	KWELA	Bulk	Bulk	19872	2015-01-08	Stockton	4753.5	2015	8143.07
34356	9014066	SAGA CREST	Bulk	Bulk	29381	2016-12-19	LA/LB	4707	2016	10415.4
34357	9356309	CMA CGM HYDRA	Container (Includes Reefer)	Container	128600	2015-05-17	LA/LB	4700	2015	24361.3
34358	9144914	OREGON VOYAGER	Tank (Chemical, Crude, LNG, Other)	Tank	30770	2015-02-23	Richmond	4700	2015	10427.9
34359	9144914	OREGON VOYAGER	Tank (Chemical, Crude, LNG, Other)	Tank	30770	2015-03-10	Richmond	4700	2015	10427.9
34360	9609524	SANTA EMILIA	Bulk	Bulk	40962	2015-09-23	LA/LB	4683.5	2015	12838.3
34361	9409194	CMA CGM LAMARTINE	Container (Includes Reefer)	Container	73779	2016-08-15	Oakland	4652	2016	16975.7
34362	9450600	CMA CGM FIGARO	Container (Includes Reefer)	Container	90931	2017-06-11	Oakland	4650	2017	19446.5
34363	9353589	OVERSEAS MARTINEZ	Tank (Chemical, Crude, LNG, Other)	Tank	29242	2015-10-16	LA/LB	4650	2015	10108.6
34364	9131369	MISSISSIPPI VOYAGER	Tank (Chemical, Crude, LNG, Other)	Tank	30415	2017-10-23	El Segundo	4640	2017	10354.3
34365	9131369	MISSISSIPPI VOYAGER	Tank (Chemical, Crude, LNG, Other)	Tank	30415	2015-05-19	Richmond	4625	2015	10354.3
34366	9160798	SAGA BEIJA-FLOR	General	General	29729	2016-08-27	LA/LB	4624	2016	7963.94
34367	9617997	PRIVATLANTIC	Bulk	Bulk	40341	2016-12-28	Richmond	4618	2016	12715.5
34368	9166211	LA LOUISE	Bulk	Bulk	19731	2017-10-19	Richmond	4612.8	2017	8106.66
34369	9713179	BERGE DAISETSU	Bulk	Bulk	21530	2016-12-05	LA/LB	4611.2	2016	8564.32
34370	9131369	MISSISSIPPI VOYAGER	Tank (Chemical, Crude, LNG, Other)	Tank	30415	2017-11-07	Richmond	4608	2017	10354.3
34371	6502	650-2/Gulf Reliance	Tug-Barge Combo (ATB)	ATB	12097	2016-10-14	Carquinez	4602	2016	7391.84
34372	6502	650-2/Gulf Reliance	Tug-Barge Combo (ATB)	ATB	12097	2017-02-05	Carquinez	4602	2017	7391.84
34373	6502	650-2/Gulf Reliance	Tug-Barge Combo (ATB)	ATB	12097	2017-09-07	Carquinez	4602	2017	7391.84
34374	6502	650-2/Gulf Reliance	Tug-Barge Combo (ATB)	ATB	12097	2017-09-20	Carquinez	4602	2017	7391.84
34375	6502	650-2/Gulf Reliance	Tug-Barge Combo (ATB)	ATB	12097	2017-10-04	Carquinez	4602	2017	7391.84
34376	6502	650-2/Gulf Reliance	Tug-Barge Combo (ATB)	ATB	12097	2017-10-12	Carquinez	4602	2017	7391.84
34377	1214915	650-10/Vision	Tug-Barge Combo (ATB)	ATB	15566	2016-12-08	LA/LB	4596	2016	7985.49
34378	9407287	KING DANIEL	Tank (Chemical, Crude, LNG, Other)	Tank	42010	2016-08-15	LA/LB	4584	2016	12611.1
34379	9378371	FANTASIA	Tank (Chemical, Crude, LNG, Other)	Tank	29614	2015-09-24	Carquinez	4571.4	2015	10187
34380	9333060	STADT AACHEN	Container (Includes Reefer)	Container	35573	2015-12-16	LA/LB	4564	2015	10564.9
34381	9353565	OVERSEAS BOSTON	Tank (Chemical, Crude, LNG, Other)	Tank	29242	2015-07-08	Carquinez	4561	2015	10108.6
34382	9189940	MOBILANA	General	General	29688	2015-02-23	LA/LB	4547	2015	7957.65
34383	6502	650-2/Gulf Reliance	Tug-Barge Combo (ATB)	ATB	12097	2016-03-18	San Francisco	4526	2016	7391.84
34384	9276731	CHERRY POINT	Bulk	Bulk	17979	2017-06-09	LA/LB	4520	2017	7645.83
34385	9748368	LA STELLA	Bulk	Bulk	34830	2017-10-03	LA/LB	4514	2017	11592.6
34386	9310537	NORD NEPTUNE	Bulk	Bulk	38892	2016-10-12	Richmond	4509.8	2016	12426
34387	9516753	POLYNESIA	Container (Includes Reefer)	Container	18358	2017-10-28	LA/LB	4503	2017	6872.21
34388	9307011	OOCL ANTWERP	Container (Includes Reefer)	Container	66462	2015-09-17	LA/LB	4502	2015	15861.3
34389	9144914	OREGON VOYAGER	Tank (Chemical, Crude, LNG, Other)	Tank	30770	2015-12-05	Richmond	4500	2015	10427.9
34390	5501	550-1/Sea Reliance	Tug-Barge Combo (ATB)	ATB	10658	2016-08-10	Carquinez	4483	2016	7388.88
34391	9268942	OAK HARBOUR	Bulk	Bulk	19829	2016-11-01	LA/LB	4471.4	2016	8131.98
34392	5501	550-1/Sea Reliance	Tug-Barge Combo (ATB)	ATB	10658	2016-10-26	Carquinez	4464	2016	7388.88
34393	9610236	TRUST STAR	Bulk	Bulk	21699	2016-03-22	LA/LB	4460	2016	8606.57
34394	9410791	CMA CGM GEMINI	Container (Includes Reefer)	Container	131332	2016-01-27	Oakland	4458	2016	24696.6
34395	9300219	INTREPID JOANNE	Bulk	Bulk	19889	2015-08-17	LA/LB	4453.5	2015	8147.46
34396	9381756	ATLANTIC AQUARIUS	Tank (Chemical, Crude, LNG, Other)	Tank	29266	2016-04-09	LA/LB	4450	2016	10113.7
34397	9353589	OVERSEAS MARTINEZ	Tank (Chemical, Crude, LNG, Other)	Tank	29242	2016-10-01	LA/LB	4450	2016	10108.6
34398	9615080	DIANTHUS	Bulk	Bulk	16928	2016-01-18	Stockton	4440.9	2016	7361.38
34399	9672222	DAIWAN CHAMPION	Bulk	Bulk	21525	2015-07-24	LA/LB	4435.9	2015	8563.07
34400	9074078	SAGA WIND	Bulk	Bulk	29381	2015-05-18	LA/LB	4420	2015	10415.4
34401	9409194	CMA CGM LAMARTINE	Container (Includes Reefer)	Container	73779	2016-12-16	LA/LB	4418	2016	16975.7
34402	9518098	BULK PORTUGAL	Bulk	Bulk	43013	2016-06-16	Richmond	4410.9	2016	13239.2
34403	9713428	CLIPPER VISION	Bulk	Bulk	40937	2016-11-25	LA/LB	4396.62	2016	12833.4
34404	9792034	ORIENT ARROW	Bulk	Bulk	34321	2017-08-29	Richmond	4385.3	2017	11485.7
34405	9394765	YIANNIS B	Bulk	Bulk	43158	2016-06-29	Richmond	4375.8	2016	13267.3
34406	9394765	YIANNIS B	Bulk	Bulk	43158	2015-04-10	Richmond	4375	2015	13267.3
34407	9394765	YIANNIS B	Bulk	Bulk	43158	2015-06-13	Richmond	4375	2015	13267.3
34408	9131369	MISSISSIPPI VOYAGER	Tank (Chemical, Crude, LNG, Other)	Tank	30415	2017-10-30	Richmond	4369	2017	10354.3
34409	9749441	ARPEGGIO	Tank (Chemical, Crude, LNG, Other)	Tank	21315	2017-05-29	Richmond	4368	2017	8334.08
34410	9610755	CHILOE ISLAND	Bulk	Bulk	32377	2017-03-25	Carquinez	4366	2017	11071.8
34411	9408126	EMPIRE STATE	Tank (Chemical, Crude, LNG, Other)	Tank	29527	2015-03-15	LA/LB	4363	2015	10168.7
34412	9410789	CMA CGM COLUMBA	Container (Includes Reefer)	Container	131332	2015-10-31	LA/LB	4346	2015	24696.6
34413	9516753	POLYNESIA	Container (Includes Reefer)	Container	18358	2017-10-31	Oakland	4338	2017	6872.21
34414	9164017	HR MARIA	General	General	11894	2015-11-21	Sacramento	4326	2015	4712.36
34415	9544712	LADY MARITE	Bulk	Bulk	39737	2015-09-08	LA/LB	4323.9	2015	12595.3
34416	9410791	CMA CGM GEMINI	Container (Includes Reefer)	Container	131332	2016-11-22	Oakland	4310	2016	24696.6
34417	9317468	SANTA CELIA	Bulk	Bulk	40017	2017-02-19	Richmond	4307.3	2017	12651.1
34418	9613848	SAGA FALCON	General	General	37499	2015-05-29	LA/LB	4302.8	2015	9096.81
34419	9297864	MSC ANYA	Container (Includes Reefer)	Container	54771	2015-09-25	Oakland	4300	2015	13986.7
34420	9144914	OREGON VOYAGER	Tank (Chemical, Crude, LNG, Other)	Tank	30770	2015-12-20	Richmond	4300	2015	10427.9
34421	9353589	OVERSEAS MARTINEZ	Tank (Chemical, Crude, LNG, Other)	Tank	29242	2017-03-29	LA/LB	4300	2017	10108.6
34422	9296793	APOLLO	Bulk	Bulk	40219	2017-10-30	Richmond	4293.5	2017	12691.2
34423	9629706	NORD STEADY	Tank (Chemical, Crude, LNG, Other)	Tank	29983	2017-08-17	Richmond	4282	2017	10264.3
34424	9299630	CMA CGM NABUCCO	Container (Includes Reefer)	Container	91410	2016-05-01	LA/LB	4278	2016	19513.1
34425	9425992	GINGA LEOPARD	Tank (Chemical, Crude, LNG, Other)	Tank	16222	2017-04-01	Richmond	4277	2017	7054.47
34426	9388352	MOL CONTINUITY	Container (Includes Reefer)	Container	88089	2015-02-25	LA/LB	4274	2015	19049.2
34427	9624641	ULTRA BELLAMBI	Bulk	Bulk	34777	2016-02-26	LA/LB	4256.4	2016	11581.5
34428	9577111	SCF PROGRESS	Tank (Chemical, Crude, LNG, Other)	Tank	42208	2017-03-17	LA/LB	4256	2017	12647.3
34429	9071569	STAR HIDRA	General	General	32744	2016-07-05	LA/LB	4250.2	2016	8417.01
34430	9131369	MISSISSIPPI VOYAGER	Tank (Chemical, Crude, LNG, Other)	Tank	30415	2015-05-01	Richmond	4245	2015	10354.3
34431	9131369	MISSISSIPPI VOYAGER	Tank (Chemical, Crude, LNG, Other)	Tank	30415	2015-05-27	Richmond	4245	2015	10354.3
34432	9131369	MISSISSIPPI VOYAGER	Tank (Chemical, Crude, LNG, Other)	Tank	30415	2015-11-10	Richmond	4245	2015	10354.3
34433	9131369	MISSISSIPPI VOYAGER	Tank (Chemical, Crude, LNG, Other)	Tank	30415	2017-10-12	LA/LB	4245	2017	10354.3
34434	9311141	PRABHU SAKHAWAT	Bulk	Bulk	40033	2017-10-05	Richmond	4233.9	2017	12654.3
34435	9343778	AZALEA GALAXY	Tank (Chemical, Crude, LNG, Other)	Tank	12105	2015-04-14	Richmond	4232	2015	5899.91
34436	9444924	MOUNT OWEN	Bulk	Bulk	17018	2015-12-09	LA/LB	4219	2015	7385.99
34437	9430222	THORCO RIO	General	General	14859	2017-12-26	Sacramento	4216.8	2017	5353.11
34438	9284908	STAR EMILY	Bulk	Bulk	39989	2015-05-24	LA/LB	4216.3	2015	12645.5
34439	9370331	BLISS	Bulk	Bulk	21059	2015-12-23	Oakland	4208.8	2015	8445.92
34440	9144926	CALIFORNIA VOYAGER	Tank (Chemical, Crude, LNG, Other)	Tank	30770	2015-07-02	Richmond	4203	2015	10427.9
34441	9303302	BBC AMAZON	General	General	12936	2016-11-30	Sacramento	4201.2	2016	4944.58
34442	9208198	THORCO MANATEE	General	General	11894	2016-08-11	Sacramento	4200.05	2016	4712.36
34443	9450753	GENCO AVRA	Bulk	Bulk	23456	2017-08-29	Redwood	4197.2	2017	9038.84
34444	9189110	OCEAN SCHOONER	Tank (Chemical, Crude, LNG, Other)	Tank	40037	2015-03-06	LA/LB	4190	2015	12246.1
34445	5501	550-1/Sea Reliance	Tug-Barge Combo (ATB)	ATB	10658	2016-04-01	Carquinez	4182	2016	7388.88
34446	5501	550-1/Sea Reliance	Tug-Barge Combo (ATB)	ATB	10658	2016-09-29	LA/LB	4182	2016	7388.88
34447	5501	550-1/Sea Reliance	Tug-Barge Combo (ATB)	ATB	10658	2016-10-12	Carquinez	4182	2016	7388.88
34448	5501	550-1/Sea Reliance	Tug-Barge Combo (ATB)	ATB	10658	2017-11-20	Carquinez	4182	2017	7388.88
34449	9332303	ATLANTIC FRONTIER	Tank (Chemical, Crude, LNG, Other)	Tank	29266	2015-04-24	Richmond	4180	2015	10113.7
34450	1209866	DBL 77/Nakolo	Tug-Barge Combo (ATB)	ATB	5719	2015-08-07	Carquinez	4167.72	2015	6505.09
34451	1209866	DBL 77/Nakolo	Tug-Barge Combo (ATB)	ATB	5719	2015-08-15	Carquinez	4167.72	2015	6505.09
34452	1209866	DBL 77/Nakolo	Tug-Barge Combo (ATB)	ATB	5719	2016-02-04	Carquinez	4167.72	2016	6505.09
34453	1209866	DBL 77/Nakolo	Tug-Barge Combo (ATB)	ATB	5719	2016-02-16	Carquinez	4167.72	2016	6505.09
34454	9333060	STADT AACHEN	Container (Includes Reefer)	Container	35573	2015-12-19	Oakland	4164	2015	10564.9
34455	9330604	CAPRICORN VOYAGER	Tank (Chemical, Crude, LNG, Other)	Tank	58442	2016-11-15	El Segundo	4152.3	2016	15427
34456	9484948	EXPRESS ATHENS	Container (Includes Reefer)	Container	114144	2016-11-15	LA/LB	4138	2016	22544.2
34457	9410789	CMA CGM COLUMBA	Container (Includes Reefer)	Container	131332	2016-02-05	LA/LB	4112	2016	24696.6
34458	9473406	BULKTEC	Bulk	Bulk	20763	2015-07-25	LA/LB	4111	2015	8371
34459	9683398	SILVER ROTTERDAM	Tank (Chemical, Crude, LNG, Other)	Tank	29460	2016-06-07	Carquinez	4094.2	2016	10154.6
34460	9118630	FLORIDA VOYAGER	Tank (Chemical, Crude, LNG, Other)	Tank	30415	2017-10-03	Richmond	4094	2017	10354.3
34461	9316672	MARIBELLA	Bulk	Bulk	39736	2015-07-28	LA/LB	4092.9	2015	12595.1
34462	1262367	KIRBY 185-01/Nancy Peterkin	Tug-Barge Combo (ATB)	ATB	12827	2016-05-31	Carquinez	4092	2016	7532.41
34463	9159555	STAR NICOLE	Bulk	Bulk	38364	2015-04-29	Richmond	4090	2015	12319.6
34464	9450636	CMA CGM TITUS	Container (Includes Reefer)	Container	90931	2017-05-08	Oakland	4086	2017	19446.5
34465	9409194	CMA CGM LAMARTINE	Container (Includes Reefer)	Container	73779	2016-09-26	Oakland	4086	2016	16975.7
34466	9286920	BALTIA	Bulk	Bulk	38849	2016-08-13	LA/LB	4084.8	2016	12417.4
34467	9290696	TAI PROMOTION	Bulk	Bulk	41378	2015-08-25	Richmond	4073.4	2015	12920.2
34468	9399208	CMA CGM LEO	Container (Includes Reefer)	Container	131332	2015-09-17	LA/LB	4070	2015	24696.6
34469	9668336	LUCKY LIFE	Bulk	Bulk	16991	2015-01-24	LA/LB	4069.7	2015	7378.61
34470	5501	550-1/Sea Reliance	Tug-Barge Combo (ATB)	ATB	10658	2016-08-29	Carquinez	4051	2016	7388.88
34471	9276171	ACHILLES	Bulk	Bulk	40119	2017-03-20	LA/LB	4045.9	2017	12671.4
34472	9350032	APL FLORIDA	Container (Includes Reefer)	Container	71787	2015-11-30	LA/LB	4031	2015	16676.3
34473	9350032	APL FLORIDA	Container (Includes Reefer)	Container	71787	2015-12-04	Oakland	4031	2015	16676.3
34474	9035060	CYGNUS VOYAGER	Tank (Chemical, Crude, LNG, Other)	Tank	88886	2015-04-12	El Segundo	4030	2015	19927.8
34475	9638147	CIELO DI MONACO	Bulk	Bulk	25303	2017-10-11	LA/LB	4002.5	2017	9480.51
34476	9144914	OREGON VOYAGER	Tank (Chemical, Crude, LNG, Other)	Tank	30770	2016-04-17	El Segundo	4000	2016	10427.9
34477	9144914	OREGON VOYAGER	Tank (Chemical, Crude, LNG, Other)	Tank	30770	2016-07-02	El Segundo	4000	2016	10427.9
34478	9131369	MISSISSIPPI VOYAGER	Tank (Chemical, Crude, LNG, Other)	Tank	30415	2017-05-10	Richmond	4000	2017	10354.3
34479	9577068	SCF PACIFICA	Tank (Chemical, Crude, LNG, Other)	Tank	42208	2016-05-10	LA/LB	3990	2016	12647.3
34480	9408126	EMPIRE STATE	Tank (Chemical, Crude, LNG, Other)	Tank	29527	2015-01-20	LA/LB	3975	2015	10168.7
34481	9408102	PELICAN STATE	Tank (Chemical, Crude, LNG, Other)	Tank	29527	2017-01-07	Richmond	3973	2017	10168.7
34482	9074391	APL JAPAN	Container (Includes Reefer)	Container	64502	2015-06-25	LA/LB	3970	2015	15555.6
34483	9422392	ZARUMA	Tank (Chemical, Crude, LNG, Other)	Tank	57258	2017-04-18	LA/LB	3969.84	2017	15235.4
34484	9321938	STAR EAGLE	Tank (Chemical, Crude, LNG, Other)	Tank	30068	2016-02-11	Carquinez	3951.7	2016	10282
34485	9294288	CHEMBULK VIRGIN GORDA	Tank (Chemical, Crude, LNG, Other)	Tank	18760	2015-06-17	Richmond	3938.1	2015	7709.11
34486	9377987	DIAMOND HARBOUR	Bulk	Bulk	20987	2016-11-05	Richmond	3936.65	2016	8427.73
34487	9717498	AMERICA GRAECA	Bulk	Bulk	35884	2016-07-02	LA/LB	3911	2016	11812.2
34488	9321964	OKLAHOMA	Tank (Chemical, Crude, LNG, Other)	Tank	56172	2017-06-18	Carquinez	3906	2017	15058.4
34489	9144914	OREGON VOYAGER	Tank (Chemical, Crude, LNG, Other)	Tank	30770	2016-05-01	El Segundo	3900	2016	10427.9
34490	9353565	OVERSEAS BOSTON	Tank (Chemical, Crude, LNG, Other)	Tank	29242	2017-11-25	LA/LB	3899.7	2017	10108.6
34491	9325348	NAVE LUCIDA	Tank (Chemical, Crude, LNG, Other)	Tank	28799	2015-01-26	Carquinez	3895	2015	10014.9
34492	9408102	PELICAN STATE	Tank (Chemical, Crude, LNG, Other)	Tank	29527	2016-12-05	Richmond	3887	2016	10168.7
34493	9713179	BERGE DAISETSU	Bulk	Bulk	21530	2017-11-26	LA/LB	3886.64	2017	8564.32
34494	9231030	MARIA THEO	Bulk	Bulk	38878	2015-06-18	Richmond	3880	2015	12423.2
34495	9408102	PELICAN STATE	Tank (Chemical, Crude, LNG, Other)	Tank	29527	2017-12-07	Richmond	3876	2017	10168.7
34496	9609457	SAGA FUJI	General	General	37441	2015-07-14	LA/LB	3876	2015	9088.75
34497	9261750	MARSDEN POINT	Bulk	Bulk	21185	2016-01-26	LA/LB	3868.6	2016	8477.69
34498	9328572	NAVIOS AMITIE	Bulk	Bulk	39643	2017-03-27	Richmond	3854	2017	12576.5
34499	9266918	MOUNT BAKER	Bulk	Bulk	19738	2016-07-05	Stockton	3853	2016	8108.47
34500	9399208	CMA CGM LEO	Container (Includes Reefer)	Container	131332	2015-05-03	LA/LB	3846	2015	24696.6
34501	9332303	ATLANTIC FRONTIER	Tank (Chemical, Crude, LNG, Other)	Tank	29266	2015-12-04	Carquinez	3841	2015	10113.7
[truncated: 24,369 more rows]
