# Supplementary material for: Proxy-based model to assess the relative contribution of ballast water and biofouling’s potential propagule pressure and prioritize vessel inspections
Source: PLoS One. 2021 Jul 1;16(7):e0247538. doi: 10.1371/journal.pone.0247538 (PMC8248655; doi:10.1371/journal.pone.0247538)
Supplement: S2 Dataset — (XLSX) [file pone.0247538.s002.xlsx]

## Sheet: Table 1- Regression equations
Vessel Types	Regression Equations per vessel tyep*	r2	Niche Proportion (Np)
	WSA=m(GT**)^b
General	WSA=20.02(GT)^0.5728	0.907	0.09
Passenger	WSA =5.46 (GT)^0.6951	0.996	0.27
RO-RO	WSA =25.04 (GT)^0.5309	0.901	0.09
Bulker	WSA =15 (GT)^0.6294	0.988	0.07
Container	WSA =10.66 (GT)^0.6501	0.984	0.09
Tanker	WSA =17.57 (GT)^0.6105	0.988	0.08
ATB	Calculated per vessel		0.033 (barge) + 0.25 (tug)
Unmanned barges + Tug	Calculated per vessel		0.033 (barge) + 0.25 (tug)
*Regressions are based on first order of polynomial relationships.
**Individual vessel gross ton

## Sheet: Arrivals_data
IMONumber	VesselName	VesselType	GrossTon	ArrivalDate	ArrivalPort	BWDind	TWSA

## Sheet: Population_data
IMONumber	VesselName	VesselType	GrossTon	ArrivalDate	ArrivalPort	BWDind	TWSA
